# Supplementary material for: Novel genetic susceptibility loci identified by family based whole exome sequencing in Han Chinese schizophrenia patients
Source: Transl Psychiatry. 2020 Jan 16;10:5. doi: 10.1038/s41398-020-0708-y (PMC7026419; doi:10.1038/s41398-020-0708-y)
Supplement: Supplementary file 2 — Supplementary Table 1 [file 41398_2020_708_MOESM2_ESM.xlsx]

## Sheet: Sheet1
Supplementary Table 1 Accession information for the exome-sequenced samples in SRA.
Accession	Title	Links	Status	Release Date	Created	Updated	Submission	SRA.filename
SRR10338671	DNA-seq of Homo sapiens male blood	BioProject: 1, BioSample: 1	ToBeReleased	2020-11-10	2019-10-24T03:27:32Z	2019-10-25T01:11:01Z	SUB6416235	Sample_1044-1.recal.bam, ucsc.hg19.fasta
SRR10338670	DNA-seq of Homo sapiens female blood	BioProject: 1, BioSample: 1	ToBeReleased	2020-11-10	2019-10-24T03:27:32Z	2019-10-25T02:30:49Z	SUB6416235	Sample_1044-2.recal.bam, ucsc.hg19.fasta
SRR10338702	DNA-seq of Homo sapiens male blood	BioProject: 1, BioSample: 1	ToBeReleased	2020-11-10	2019-10-24T03:27:34Z	2019-10-25T02:12:59Z	SUB6416235	Sample_1044-3.recal.bam, ucsc.hg19.fasta
SRR10338691	DNA-seq of Homo sapiens male blood	BioProject: 1, BioSample: 1	ToBeReleased	2020-11-10	2019-10-24T03:27:33Z	2019-10-25T01:40:16Z	SUB6416235	Sample_1047-1.recal.bam, ucsc.hg19.fasta
SRR10338680	DNA-seq of Homo sapiens female blood	BioProject: 1, BioSample: 1	ToBeReleased	2020-11-10	2019-10-24T03:27:33Z	2019-10-25T02:14:28Z	SUB6416235	Sample_1047-2.recal.bam, ucsc.hg19.fasta
SRR10338666	DNA-seq of Homo sapiens male blood	BioProject: 1, BioSample: 1	ToBeReleased	2020-11-10	2019-10-24T03:27:32Z	2019-10-25T01:58:16Z	SUB6416235	Sample_1047-3.recal.bam, ucsc.hg19.fasta
SRR10338655	DNA-seq of Homo sapiens male blood	BioProject: 1, BioSample: 1	ToBeReleased	2020-11-10	2019-10-24T03:27:32Z	2019-10-25T02:13:28Z	SUB6416235	Sample_1049-1.recal.bam, ucsc.hg19.fasta
SRR10338644	DNA-seq of Homo sapiens female blood	BioProject: 1, BioSample: 1	ToBeReleased	2020-11-10	2019-10-24T03:27:31Z	2019-10-25T01:59:10Z	SUB6416235	Sample_1049-2.recal.bam, ucsc.hg19.fasta
SRR10338633	DNA-seq of Homo sapiens male blood	BioProject: 1, BioSample: 1	ToBeReleased	2020-11-10	2019-10-24T03:27:31Z	2019-10-25T01:50:50Z	SUB6416235	Sample_1049-3.recal.bam, ucsc.hg19.fasta
SRR10338622	DNA-seq of Homo sapiens male blood	BioProject: 1, BioSample: 1	ToBeReleased	2020-11-10	2019-10-24T03:27:30Z	2019-10-25T01:38:37Z	SUB6416235	Sample_1052-1.recal.bam, ucsc.hg19.fasta
SRR10338669	DNA-seq of Homo sapiens female blood	BioProject: 1, BioSample: 1	ToBeReleased	2020-11-10	2019-10-24T03:27:32Z	2019-10-25T01:28:30Z	SUB6416235	Sample_1052-2.recal.bam, ucsc.hg19.fasta
SRR10338601	DNA-seq of Homo sapiens female blood	BioProject: 1, BioSample: 1	ToBeReleased	2020-11-10	2019-10-24T03:27:30Z	2019-10-25T01:32:06Z	SUB6416235	Sample_1052-3.recal.bam, ucsc.hg19.fasta
SRR10338590	DNA-seq of Homo sapiens male blood	BioProject: 1, BioSample: 1	ToBeReleased	2020-11-10	2019-10-24T03:27:29Z	2019-10-25T01:01:34Z	SUB6416235	Sample_1056-1.recal.bam, ucsc.hg19.fasta
SRR10338723	DNA-seq of Homo sapiens female blood	BioProject: 1, BioSample: 1	ToBeReleased	2020-11-10	2019-10-24T03:27:35Z	2019-10-25T02:06:34Z	SUB6416235	Sample_1056-2.recal.bam, ucsc.hg19.fasta
SRR10338712	DNA-seq of Homo sapiens male blood	BioProject: 1, BioSample: 1	ToBeReleased	2020-11-10	2019-10-24T03:27:34Z	2019-10-25T02:28:34Z	SUB6416235	Sample_1056-3.recal.bam, ucsc.hg19.fasta
SRR10338707	DNA-seq of Homo sapiens male blood	BioProject: 1, BioSample: 1	ToBeReleased	2020-11-10	2019-10-24T03:27:34Z	2019-10-25T02:24:59Z	SUB6416235	Sample_1062-1.recal.bam, ucsc.hg19.fasta
SRR10338706	DNA-seq of Homo sapiens female blood	BioProject: 1, BioSample: 1	ToBeReleased	2020-11-10	2019-10-24T03:27:34Z	2019-10-25T01:18:17Z	SUB6416235	Sample_1062-2.recal.bam, ucsc.hg19.fasta
SRR10338705	DNA-seq of Homo sapiens male blood	BioProject: 1, BioSample: 1	ToBeReleased	2020-11-10	2019-10-24T03:27:34Z	2019-10-25T01:50:55Z	SUB6416235	Sample_1062-3.recal.bam, ucsc.hg19.fasta
SRR8052276	DNA-seq of TBmale blood	BioProject: 1, BioSample: 1	ToBeReleased	2020-10-09	2018-10-14T01:56:30Z	2019-10-11T10:01:30Z	SUB4577421	Sample_1064-1.recal.bam
SRR10338704	DNA-seq of Homo sapiens female blood	BioProject: 1, BioSample: 1	ToBeReleased	2020-11-10	2019-10-24T03:27:34Z	2019-10-25T01:07:22Z	SUB6416235	Sample_1064-2.recal.bam, ucsc.hg19.fasta
SRR10338703	DNA-seq of Homo sapiens male blood	BioProject: 1, BioSample: 1	ToBeReleased	2020-11-10	2019-10-24T03:27:34Z	2019-10-25T00:56:38Z	SUB6416235	Sample_1064-3.recal.bam, ucsc.hg19.fasta
SRR8052277	DNA-seq of TBmale blood	BioProject: 1, BioSample: 1	ToBeReleased	2020-10-09	2018-10-14T01:56:30Z	2019-10-11T10:01:30Z	SUB4577421	Sample_1065-1.recal.bam
SRR8052278	DNA-seq of TBfemale blood	BioProject: 1, BioSample: 1	ToBeReleased	2020-10-09	2018-10-14T01:56:30Z	2019-10-11T10:01:30Z	SUB4577421	Sample_1065-2.recal.bam
SRR10338701	DNA-seq of Homo sapiens male blood	BioProject: 1, BioSample: 1	ToBeReleased	2020-11-10	2019-10-24T03:27:34Z	2019-10-25T01:22:57Z	SUB6416235	Sample_1065-3.recal.bam, ucsc.hg19.fasta
SRR10338700	DNA-seq of Homo sapiens male blood	BioProject: 1, BioSample: 1	ToBeReleased	2020-11-10	2019-10-24T03:27:34Z	2019-10-25T01:27:34Z	SUB6416235	Sample_1067-1.recal.bam, ucsc.hg19.fasta
SRR10338699	DNA-seq of Homo sapiens female blood	BioProject: 1, BioSample: 1	ToBeReleased	2020-11-10	2019-10-24T03:27:34Z	2019-10-25T01:30:25Z	SUB6416235	Sample_1067-2.recal.bam, ucsc.hg19.fasta
SRR10338698	DNA-seq of Homo sapiens male blood	BioProject: 1, BioSample: 1	ToBeReleased	2020-11-10	2019-10-24T03:27:33Z	2019-10-25T01:39:38Z	SUB6416235	Sample_1067-3.recal.bam, ucsc.hg19.fasta
SRR10338697	DNA-seq of Homo sapiens male blood	BioProject: 1, BioSample: 1	ToBeReleased	2020-11-10	2019-10-24T03:27:33Z	2019-10-25T01:44:17Z	SUB6416235	Sample_1073-1.recal.bam, ucsc.hg19.fasta
SRR10338696	DNA-seq of Homo sapiens female blood	BioSample: 1, BioProject: 1	ToBeReleased	2020-11-10	2019-10-24T03:27:33Z	2019-10-25T01:51:35Z	SUB6416235	Sample_1073-2.recal.bam, ucsc.hg19.fasta
SRR10338695	DNA-seq of Homo sapiens female blood	BioProject: 1, BioSample: 1	ToBeReleased	2020-11-10	2019-10-24T03:27:33Z	2019-10-25T02:41:31Z	SUB6416235	Sample_1073-3.recal.bam, ucsc.hg19.fasta
SRR10338694	DNA-seq of Homo sapiens male blood	BioProject: 1, BioSample: 1	ToBeReleased	2020-11-10	2019-10-24T03:27:33Z	2019-10-25T01:17:28Z	SUB6416235	Sample_1079-1.recal.bam, ucsc.hg19.fasta
SRR10338693	DNA-seq of Homo sapiens female blood	BioProject: 1, BioSample: 1	ToBeReleased	2020-11-10	2019-10-24T03:27:33Z	2019-10-25T01:10:59Z	SUB6416235	Sample_1079-2.recal.bam, ucsc.hg19.fasta
SRR10338692	DNA-seq of Homo sapiens female blood	BioProject: 1, BioSample: 1	ToBeReleased	2020-11-10	2019-10-24T03:27:33Z	2019-10-25T01:50:47Z	SUB6416235	Sample_1079-3.recal.bam, ucsc.hg19.fasta
SRR8052279	DNA-seq of TBmale blood	BioProject: 1, BioSample: 1	ToBeReleased	2020-10-09	2018-10-14T01:56:30Z	2019-10-11T10:01:30Z	SUB4577421	Sample_1082-1.recal.bam
SRR8052280	DNA-seq of TBfemale blood	BioProject: 1, BioSample: 1	ToBeReleased	2020-10-09	2018-10-14T01:56:30Z	2019-10-11T10:01:30Z	SUB4577421	Sample_1082-2.recal.bam
SRR10338690	DNA-seq of Homo sapiens female blood	BioProject: 1, BioSample: 1	ToBeReleased	2020-11-10	2019-10-24T03:27:33Z	2019-10-25T01:22:25Z	SUB6416235	Sample_1082-3.recal.bam, ucsc.hg19.fasta
SRR8052281	DNA-seq of TBmale blood	BioProject: 1, BioSample: 1	ToBeReleased	2020-10-09	2018-10-14T01:56:30Z	2019-10-11T10:01:30Z	SUB4577421	Sample_1085-1.recal.bam
SRR8052282	DNA-seq of TBfemale blood	BioProject: 1, BioSample: 1	ToBeReleased	2020-10-09	2018-10-14T01:56:30Z	2019-10-11T10:01:30Z	SUB4577421	Sample_1085-2.recal.bam
SRR10338689	DNA-seq of Homo sapiens female blood	BioProject: 1, BioSample: 1	ToBeReleased	2020-11-10	2019-10-24T03:27:33Z	2019-10-25T01:41:46Z	SUB6416235	Sample_1085-3.recal.bam, ucsc.hg19.fasta
SRR10338688	DNA-seq of Homo sapiens male blood	BioProject: 1, BioSample: 1	ToBeReleased	2020-11-10	2019-10-24T03:27:33Z	2019-10-25T02:32:12Z	SUB6416235	Sample_1086-1.recal.bam, ucsc.hg19.fasta
SRR10338687	DNA-seq of Homo sapiens female blood	BioProject: 1, BioSample: 1	ToBeReleased	2020-11-10	2019-10-24T03:27:33Z	2019-10-25T00:55:23Z	SUB6416235	Sample_1086-2.recal.bam, ucsc.hg19.fasta
SRR10338686	DNA-seq of Homo sapiens female blood	BioProject: 1, BioSample: 1	ToBeReleased	2020-11-10	2019-10-24T03:27:33Z	2019-10-25T01:39:34Z	SUB6416235	Sample_1086-3.recal.bam, ucsc.hg19.fasta
SRR8052287	DNA-seq of TBmale blood	BioProject: 1, BioSample: 1	ToBeReleased	2020-10-09	2018-10-14T01:56:30Z	2019-10-11T10:01:30Z	SUB4577421	Sample_1087-1.recal.bam
SRR8052288	DNA-seq of TBfemale blood	BioProject: 1, BioSample: 1	ToBeReleased	2020-10-09	2018-10-14T01:56:30Z	2019-10-11T10:01:30Z	SUB4577421	Sample_1087-2.recal.bam
SRR10338685	DNA-seq of Homo sapiens female blood	BioProject: 1, BioSample: 1	ToBeReleased	2020-11-10	2019-10-24T03:27:33Z	2019-10-25T01:03:39Z	SUB6416235	Sample_1087-3.recal.bam, ucsc.hg19.fasta
SRR8052289	DNA-seq of TBmale blood	BioProject: 1, BioSample: 1	ToBeReleased	2020-10-09	2018-10-14T01:56:30Z	2019-10-11T10:01:30Z	SUB4577421	Sample_1089-1.recal.bam
SRR10338684	DNA-seq of Homo sapiens female blood	BioProject: 1, BioSample: 1	ToBeReleased	2020-11-10	2019-10-24T03:27:33Z	2019-10-25T00:55:40Z	SUB6416235	Sample_1089-2.recal.bam, ucsc.hg19.fasta
SRR10338683	DNA-seq of Homo sapiens female blood	BioProject: 1, BioSample: 1	ToBeReleased	2020-11-10	2019-10-24T03:27:33Z	2019-10-25T00:47:14Z	SUB6416235	Sample_1089-3.recal.bam, ucsc.hg19.fasta
SRR8052290	DNA-seq of TBmale blood	BioProject: 1, BioSample: 1	ToBeReleased	2020-10-09	2018-10-14T01:56:30Z	2019-10-11T10:01:30Z	SUB4577421	Sample_1090-1.recal_fixed.bam
SRR10338682	DNA-seq of Homo sapiens female blood	BioProject: 1, BioSample: 1	ToBeReleased	2020-11-10	2019-10-24T03:27:33Z	2019-10-25T00:53:47Z	SUB6416235	Sample_1090-2.recal.bam, ucsc.hg19.fasta
SRR10338681	DNA-seq of Homo sapiens female blood	BioSample: 1, BioProject: 1	ToBeReleased	2020-11-10	2019-10-24T03:27:33Z	2019-10-25T00:43:19Z	SUB6416235	Sample_1090-3.recal.bam, ucsc.hg19.fasta
SRR8052285	DNA-seq of TBmale blood	BioProject: 1, BioSample: 1	ToBeReleased	2020-10-09	2018-10-14T01:56:30Z	2019-10-11T10:01:30Z	SUB4577421	Sample_1097-1.recal_fixed.bam
SRR8052286	DNA-seq of TBfemale blood	BioProject: 1, BioSample: 1	ToBeReleased	2020-10-09	2018-10-14T01:56:30Z	2019-10-11T10:01:30Z	SUB4577421	Sample_1097-2.recal_fixed.bam
SRR10338679	DNA-seq of Homo sapiens female blood	BioProject: 1, BioSample: 1	ToBeReleased	2020-11-10	2019-10-24T03:27:33Z	2019-10-25T01:55:59Z	SUB6416235	Sample_1097-3.recal.bam, ucsc.hg19.fasta
SRR10338678	DNA-seq of Homo sapiens male blood	BioProject: 1, BioSample: 1	ToBeReleased	2020-11-10	2019-10-24T03:27:33Z	2019-10-25T01:10:59Z	SUB6416235	Sample_1128-1.recal.bam, ucsc.hg19.fasta
SRR10338677	DNA-seq of Homo sapiens female blood	BioProject: 1, BioSample: 1	ToBeReleased	2020-11-10	2019-10-24T03:27:33Z	2019-10-25T01:58:10Z	SUB6416235	Sample_1128-2.recal.bam, ucsc.hg19.fasta
SRR10338676	DNA-seq of Homo sapiens female blood	BioProject: 1, BioSample: 1	ToBeReleased	2020-11-10	2019-10-24T03:27:33Z	2019-10-25T00:56:49Z	SUB6416235	Sample_1128-3.recal.bam, ucsc.hg19.fasta
SRR8052291	DNA-seq of TBmale blood	BioProject: 1, BioSample: 1	ToBeReleased	2020-10-09	2018-10-14T01:56:30Z	2019-10-11T10:01:30Z	SUB4577421	Sample_1132-1.recal.bam
SRR10338675	DNA-seq of Homo sapiens female blood	BioProject: 1, BioSample: 1	ToBeReleased	2020-11-10	2019-10-24T03:27:33Z	2019-10-25T00:51:02Z	SUB6416235	Sample_1132-2.recal.bam, ucsc.hg19.fasta
SRR10338674	DNA-seq of Homo sapiens female blood	BioProject: 1, BioSample: 1	ToBeReleased	2020-11-10	2019-10-24T03:27:32Z	2019-10-25T00:40:12Z	SUB6416235	Sample_1132-3.recal.bam, ucsc.hg19.fasta
SRR8052292	DNA-seq of TBmale blood	BioProject: 1, BioSample: 1	ToBeReleased	2020-10-09	2018-10-14T01:56:30Z	2019-10-11T10:01:30Z	SUB4577421	Sample_1143-1.recal.bam
SRR8052294	DNA-seq of TBfemale blood	BioProject: 1, BioSample: 1	ToBeReleased	2020-10-09	2018-10-14T01:56:30Z	2019-10-11T10:01:30Z	SUB4577421	Sample_1143-2.recal.bam
SRR10338673	DNA-seq of Homo sapiens male blood	BioProject: 1, BioSample: 1	ToBeReleased	2020-11-10	2019-10-24T03:27:32Z	2019-10-25T01:25:20Z	SUB6416235	Sample_1143-3.recal.bam, ucsc.hg19.fasta
SRR10338672	DNA-seq of Homo sapiens male blood	BioProject: 1, BioSample: 1	ToBeReleased	2020-11-10	2019-10-24T03:27:32Z	2019-10-25T00:56:04Z	SUB6416235	Sample_1173-1.recal.bam, ucsc.hg19.fasta
SRR10338668	DNA-seq of Homo sapiens female blood	BioProject: 1, BioSample: 1	ToBeReleased	2020-11-10	2019-10-24T03:27:32Z	2019-10-25T01:39:19Z	SUB6416235	Sample_1173-2.recal.bam, ucsc.hg19.fasta
SRR10338667	DNA-seq of Homo sapiens male blood	BioProject: 1, BioSample: 1	ToBeReleased	2020-11-10	2019-10-24T03:27:32Z	2019-10-25T01:15:10Z	SUB6416235	Sample_1173-3.recal.bam, ucsc.hg19.fasta
SRR10338665	DNA-seq of Homo sapiens male blood	BioSample: 1, BioProject: 1	ToBeReleased	2020-11-10	2019-10-24T03:27:32Z	2019-10-25T01:22:23Z	SUB6416235	Sample_1179-1.recal.bam, ucsc.hg19.fasta
SRR10338664	DNA-seq of Homo sapiens female blood	BioProject: 1, BioSample: 1	ToBeReleased	2020-11-10	2019-10-24T03:27:32Z	2019-10-25T01:45:51Z	SUB6416235	Sample_1179-2.recal.bam, ucsc.hg19.fasta
SRR10338663	DNA-seq of Homo sapiens female blood	BioProject: 1, BioSample: 1	ToBeReleased	2020-11-10	2019-10-24T03:27:32Z	2019-10-25T01:24:00Z	SUB6416235	Sample_1179-3.recal.bam, ucsc.hg19.fasta
SRR8052293	DNA-seq of TBmale blood	BioProject: 1, BioSample: 1	ToBeReleased	2020-10-09	2018-10-14T01:56:30Z	2019-10-11T10:01:30Z	SUB4577421	Sample_1325-1.recal.bam
SRR8052296	DNA-seq of TBfemale blood	BioProject: 1, BioSample: 1	ToBeReleased	2020-10-09	2018-10-14T01:56:30Z	2019-10-11T10:01:30Z	SUB4577421	Sample_1325-2.recal.bam
SRR10338662	DNA-seq of Homo sapiens male blood	BioProject: 1, BioSample: 1	ToBeReleased	2020-11-10	2019-10-24T03:27:32Z	2019-10-25T00:44:19Z	SUB6416235	Sample_1325-3.recal.bam, ucsc.hg19.fasta
SRR10338661	DNA-seq of Homo sapiens male blood	BioProject: 1, BioSample: 1	ToBeReleased	2020-11-10	2019-10-24T03:27:32Z	2019-10-25T01:21:58Z	SUB6416235	Sample_1488-1.recal.bam, ucsc.hg19.fasta
SRR10338660	DNA-seq of Homo sapiens female blood	BioProject: 1, BioSample: 1	ToBeReleased	2020-11-10	2019-10-24T03:27:32Z	2019-10-25T03:06:37Z	SUB6416235	Sample_1488-2.recal.bam, ucsc.hg19.fasta
SRR10338659	DNA-seq of Homo sapiens male blood	BioProject: 1, BioSample: 1	ToBeReleased	2020-11-10	2019-10-24T03:27:32Z	2019-10-25T02:08:16Z	SUB6416235	Sample_1488-3.recal.bam, ucsc.hg19.fasta
SRR10338658	DNA-seq of Homo sapiens male blood	BioProject: 1, BioSample: 1	ToBeReleased	2020-11-10	2019-10-24T03:27:32Z	2019-10-25T02:10:22Z	SUB6416235	Sample_1739-1.recal.bam, ucsc.hg19.fasta
SRR10338657	DNA-seq of Homo sapiens female blood	BioProject: 1, BioSample: 1	ToBeReleased	2020-11-10	2019-10-24T03:27:32Z	2019-10-25T02:20:55Z	SUB6416235	Sample_1739-2.recal.bam, ucsc.hg19.fasta
SRR10338656	DNA-seq of Homo sapiens male blood	BioProject: 1, BioSample: 1	ToBeReleased	2020-11-10	2019-10-24T03:27:32Z	2019-10-25T02:10:12Z	SUB6416235	Sample_1739-3.recal.bam, ucsc.hg19.fasta
SRR10338654	DNA-seq of Homo sapiens male blood	BioProject: 1, BioSample: 1	ToBeReleased	2020-11-10	2019-10-24T03:27:32Z	2019-10-25T02:50:20Z	SUB6416235	Sample_1748-1.recal.bam, ucsc.hg19.fasta
SRR8052297	DNA-seq of TBfemale blood	BioProject: 1, BioSample: 1	ToBeReleased	2020-10-09	2018-10-14T01:56:30Z	2019-10-11T10:01:30Z	SUB4577421	Sample_1748-2.recal.bam
SRR10338653	DNA-seq of Homo sapiens female blood	BioProject: 1, BioSample: 1	ToBeReleased	2020-11-10	2019-10-24T03:27:32Z	2019-10-25T00:41:56Z	SUB6416235	Sample_1748-3.recal.bam, ucsc.hg19.fasta
SRR8052300	DNA-seq of TBmale blood	BioProject: 1, BioSample: 1	ToBeReleased	2020-10-09	2018-10-14T01:56:30Z	2019-10-11T10:01:30Z	SUB4577421	Sample_1774-1.recal.bam
SRR8052299	DNA-seq of TBfemale blood	BioProject: 1, BioSample: 1	ToBeReleased	2020-10-09	2018-10-14T01:56:30Z	2019-10-11T10:01:30Z	SUB4577421	Sample_1774-2.recal.bam
SRR10338652	DNA-seq of Homo sapiens female blood	BioProject: 1, BioSample: 1	ToBeReleased	2020-11-10	2019-10-24T03:27:32Z	2019-10-25T00:41:21Z	SUB6416235	Sample_1774-3.recal.bam, ucsc.hg19.fasta
SRR10338651	DNA-seq of Homo sapiens male blood	BioProject: 1, BioSample: 1	ToBeReleased	2020-11-10	2019-10-24T03:27:32Z	2019-10-25T00:17:48Z	SUB6416235	Sample_1814-1.recal.bam, ucsc.hg19.fasta
SRR8052302	DNA-seq of TBfemale blood	BioProject: 1, BioSample: 1	ToBeReleased	2020-10-09	2018-10-14T01:56:30Z	2019-10-11T10:01:30Z	SUB4577421	Sample_1814-2.recal.bam
SRR10338650	DNA-seq of Homo sapiens male blood	BioProject: 1, BioSample: 1	ToBeReleased	2020-11-10	2019-10-24T03:27:32Z	2019-10-25T00:37:59Z	SUB6416235	Sample_1814-3.recal.bam, ucsc.hg19.fasta
SRR10338649	DNA-seq of Homo sapiens male blood	BioSample: 1, BioProject: 1	ToBeReleased	2020-11-10	2019-10-24T03:27:31Z	2019-10-25T00:16:44Z	SUB6416235	Sample_1816-1.recal.bam, ucsc.hg19.fasta
SRR8052301	DNA-seq of TBfemale blood	BioProject: 1, BioSample: 1	ToBeReleased	2020-10-09	2018-10-14T01:56:30Z	2019-10-11T10:01:30Z	SUB4577421	Sample_1816-2.recal.bam
SRR10338648	DNA-seq of Homo sapiens female blood	BioProject: 1, BioSample: 1	ToBeReleased	2020-11-10	2019-10-24T03:27:31Z	2019-10-25T00:41:29Z	SUB6416235	Sample_1816-3.recal.bam, ucsc.hg19.fasta
SRR8052315	DNA-seq of TBmale blood	BioProject: 1, BioSample: 1	ToBeReleased	2020-10-09	2018-10-14T01:56:31Z	2019-10-11T10:01:30Z	SUB4577421	Sample_1832-1.recal.bam
SRR8052316	DNA-seq of TBfemale blood	BioProject: 1, BioSample: 1	ToBeReleased	2020-10-09	2018-10-14T01:56:31Z	2019-10-11T10:01:30Z	SUB4577421	Sample_1832-2.recal.bam
SRR10338647	DNA-seq of Homo sapiens male blood	BioProject: 1, BioSample: 1	ToBeReleased	2020-11-10	2019-10-24T03:27:31Z	2019-10-25T00:21:26Z	SUB6416235	Sample_1832-3.recal.bam, ucsc.hg19.fasta
SRR8052319	DNA-seq of TBmale blood	BioProject: 1, BioSample: 1	ToBeReleased	2020-10-09	2018-10-14T01:56:31Z	2019-10-11T10:01:30Z	SUB4577421	Sample_1839-1.recal.bam
SRR10338646	DNA-seq of Homo sapiens female blood	BioProject: 1, BioSample: 1	ToBeReleased	2020-11-10	2019-10-24T03:27:31Z	2019-10-25T01:53:13Z	SUB6416235	Sample_1839-2.recal.bam, ucsc.hg19.fasta
SRR10338645	DNA-seq of Homo sapiens female blood	BioProject: 1, BioSample: 1	ToBeReleased	2020-11-10	2019-10-24T03:27:31Z	2019-10-25T01:44:42Z	SUB6416235	Sample_1839-3.recal.bam, ucsc.hg19.fasta
SRR10338643	DNA-seq of Homo sapiens male blood	BioProject: 1, BioSample: 1	ToBeReleased	2020-11-10	2019-10-24T03:27:31Z	2019-10-25T02:07:54Z	SUB6416235	Sample_1848-1.recal.bam, ucsc.hg19.fasta
SRR10338642	DNA-seq of Homo sapiens female blood	BioProject: 1, BioSample: 1	ToBeReleased	2020-11-10	2019-10-24T03:27:31Z	2019-10-25T00:48:33Z	SUB6416235	Sample_1848-2.recal.bam, ucsc.hg19.fasta
SRR10338641	DNA-seq of Homo sapiens male blood	BioProject: 1, BioSample: 1	ToBeReleased	2020-11-10	2019-10-24T03:27:31Z	2019-10-25T00:52:39Z	SUB6416235	Sample_1848-3.recal.bam, ucsc.hg19.fasta
SRR10338640	DNA-seq of Homo sapiens male blood	BioProject: 1, BioSample: 1	ToBeReleased	2020-11-10	2019-10-24T03:27:31Z	2019-10-25T00:38:36Z	SUB6416235	Sample_1851-1.recal.bam, ucsc.hg19.fasta
SRR10338639	DNA-seq of Homo sapiens female blood	BioProject: 1, BioSample: 1	ToBeReleased	2020-11-10	2019-10-24T03:27:31Z	2019-10-25T00:39:35Z	SUB6416235	Sample_1851-2.recal.bam, ucsc.hg19.fasta
SRR10338638	DNA-seq of Homo sapiens male blood	BioProject: 1, BioSample: 1	ToBeReleased	2020-11-10	2019-10-24T03:27:31Z	2019-10-25T00:11:44Z	SUB6416235	Sample_1851-3.recal.bam, ucsc.hg19.fasta
SRR10338637	DNA-seq of Homo sapiens male blood	BioProject: 1, BioSample: 1	ToBeReleased	2020-11-10	2019-10-24T03:27:31Z	2019-10-25T00:40:32Z	SUB6416235	Sample_1854-1.recal.bam, ucsc.hg19.fasta
SRR10338636	DNA-seq of Homo sapiens female blood	BioProject: 1, BioSample: 1	ToBeReleased	2020-11-10	2019-10-24T03:27:31Z	2019-10-25T01:49:58Z	SUB6416235	Sample_1854-2.recal.bam, ucsc.hg19.fasta
SRR10338635	DNA-seq of Homo sapiens male blood	BioProject: 1, BioSample: 1	ToBeReleased	2020-11-10	2019-10-24T03:27:31Z	2019-10-25T01:25:09Z	SUB6416235	Sample_1854-3.recal.bam, ucsc.hg19.fasta
SRR10338634	DNA-seq of Homo sapiens male blood	BioProject: 1, BioSample: 1	ToBeReleased	2020-11-10	2019-10-24T03:27:31Z	2019-10-25T00:42:22Z	SUB6416235	Sample_1856-1.recal.bam, ucsc.hg19.fasta
SRR10338632	DNA-seq of Homo sapiens female blood	BioProject: 1, BioSample: 1	ToBeReleased	2020-11-10	2019-10-24T03:27:31Z	2019-10-25T00:43:15Z	SUB6416235	Sample_1856-2.recal.bam, ucsc.hg19.fasta
SRR10338631	DNA-seq of Homo sapiens male blood	BioProject: 1, BioSample: 1	ToBeReleased	2020-11-10	2019-10-24T03:27:31Z	2019-10-25T01:35:17Z	SUB6416235	Sample_1856-3.recal.bam, ucsc.hg19.fasta
SRR8052320	DNA-seq of TBmale blood	BioProject: 1, BioSample: 1	ToBeReleased	2020-10-09	2018-10-14T01:56:31Z	2019-10-11T10:01:30Z	SUB4577421	Sample_1861-1.recal.bam
SRR10338630	DNA-seq of Homo sapiens female blood	BioSample: 1, BioProject: 1	ToBeReleased	2020-11-10	2019-10-24T03:27:31Z	2019-10-25T00:44:34Z	SUB6416235	Sample_1861-2.recal.bam, ucsc.hg19.fasta
SRR10338629	DNA-seq of Homo sapiens male blood	BioProject: 1, BioSample: 1	ToBeReleased	2020-11-10	2019-10-24T03:27:31Z	2019-10-25T00:49:21Z	SUB6416235	Sample_1861-3.recal.bam, ucsc.hg19.fasta
SRR10338628	DNA-seq of Homo sapiens male blood	BioProject: 1, BioSample: 1	ToBeReleased	2020-11-10	2019-10-24T03:27:31Z	2019-10-25T00:37:06Z	SUB6416235	Sample_1865-1.recal.bam, ucsc.hg19.fasta
SRR10338627	DNA-seq of Homo sapiens female blood	BioProject: 1, BioSample: 1	ToBeReleased	2020-11-10	2019-10-24T03:27:31Z	2019-10-25T00:19:51Z	SUB6416235	Sample_1865-2.recal.bam, ucsc.hg19.fasta
SRR10338626	DNA-seq of Homo sapiens male blood	BioProject: 1, BioSample: 1	ToBeReleased	2020-11-10	2019-10-24T03:27:31Z	2019-10-25T00:25:05Z	SUB6416235	Sample_1865-3.recal.bam, ucsc.hg19.fasta
SRR8052317	DNA-seq of TBmale blood	BioProject: 1, BioSample: 1	ToBeReleased	2020-10-09	2018-10-14T01:56:31Z	2019-10-11T10:01:30Z	SUB4577421	Sample_1874-1.recal.bam
SRR10338625	DNA-seq of Homo sapiens female blood	BioProject: 1, BioSample: 1	ToBeReleased	2020-11-10	2019-10-24T03:27:31Z	2019-10-25T00:51:00Z	SUB6416235	Sample_1874-2.recal.bam, ucsc.hg19.fasta
SRR10338624	DNA-seq of Homo sapiens female blood	BioProject: 1, BioSample: 1	ToBeReleased	2020-11-10	2019-10-24T03:27:30Z	2019-10-25T00:32:46Z	SUB6416235	Sample_1874-3.recal.bam, ucsc.hg19.fasta
SRR10338623	DNA-seq of Homo sapiens male blood	BioProject: 1, BioSample: 1	ToBeReleased	2020-11-10	2019-10-24T03:27:30Z	2019-10-25T01:00:26Z	SUB6416235	Sample_212-1.recal.bam, ucsc.hg19.fasta
SRR10338621	DNA-seq of Homo sapiens female blood	BioProject: 1, BioSample: 1	ToBeReleased	2020-11-10	2019-10-24T03:27:30Z	2019-10-25T00:45:01Z	SUB6416235	Sample_212-2.recal.bam, ucsc.hg19.fasta
SRR10338620	DNA-seq of Homo sapiens male blood	BioProject: 1, BioSample: 1	ToBeReleased	2020-11-10	2019-10-24T03:27:30Z	2019-10-25T00:23:15Z	SUB6416235	Sample_212-3.recal.bam, ucsc.hg19.fasta
SRR8052309	DNA-seq of TBmale blood	BioProject: 1, BioSample: 1	ToBeReleased	2020-10-09	2018-10-14T01:56:31Z	2019-10-11T10:01:30Z	SUB4577421	Sample_233-1.recal.bam
SRR10338619	DNA-seq of Homo sapiens female blood	BioProject: 1, BioSample: 1	ToBeReleased	2020-11-10	2019-10-24T03:27:30Z	2019-10-25T00:34:05Z	SUB6416235	Sample_233-2.recal.bam, ucsc.hg19.fasta
SRR10338618	DNA-seq of Homo sapiens male blood	BioProject: 1, BioSample: 1	ToBeReleased	2020-11-10	2019-10-24T03:27:30Z	2019-10-25T00:26:24Z	SUB6416235	Sample_233-3.recal.bam, ucsc.hg19.fasta
SRR10338617	DNA-seq of Homo sapiens male blood	BioSample: 1, BioProject: 1	ToBeReleased	2020-11-10	2019-10-24T03:27:30Z	2019-10-25T00:53:32Z	SUB6416235	Sample_283-1.recal.bam, ucsc.hg19.fasta
SRR10338616	DNA-seq of Homo sapiens female blood	BioProject: 1, BioSample: 1	ToBeReleased	2020-11-10	2019-10-24T03:27:30Z	2019-10-25T00:38:37Z	SUB6416235	Sample_283-2.recal.bam, ucsc.hg19.fasta
SRR10338615	DNA-seq of Homo sapiens male blood	BioProject: 1, BioSample: 1	ToBeReleased	2020-11-10	2019-10-24T03:27:30Z	2019-10-28T16:08:51Z	SUB6416235	Sample_283-3.recal.bam, ucsc.hg19.fasta
SRR10338614	DNA-seq of Homo sapiens male blood	BioProject: 1, BioSample: 1	ToBeReleased	2020-11-10	2019-10-24T03:27:30Z	2019-10-28T15:54:05Z	SUB6416235	Sample_308-1.recal.bam, ucsc.hg19.fasta
SRR10338613	DNA-seq of Homo sapiens female blood	BioProject: 1, BioSample: 1	ToBeReleased	2020-11-10	2019-10-24T03:27:30Z	2019-10-25T00:30:12Z	SUB6416235	Sample_308-2.recal.bam, ucsc.hg19.fasta
SRR10338611	DNA-seq of Homo sapiens female blood	BioProject: 1, BioSample: 1	ToBeReleased	2020-11-10	2019-10-24T03:27:30Z	2019-10-25T00:38:38Z	SUB6416235	Sample_308-3.recal.bam, ucsc.hg19.fasta
SRR10338612	DNA-seq of Homo sapiens male blood	BioProject: 1, BioSample: 1	ToBeReleased	2020-11-10	2019-10-24T03:27:30Z	2019-10-25T00:20:56Z	SUB6416235	Sample_424-1.recal.bam, ucsc.hg19.fasta
SRR8052307	DNA-seq of TBfemale blood	BioProject: 1, BioSample: 1	ToBeReleased	2020-10-09	2018-10-14T01:56:31Z	2019-10-11T10:01:30Z	SUB4577421	Sample_424-2.recal.bam
SRR10338610	DNA-seq of Homo sapiens female blood	BioProject: 1, BioSample: 1	ToBeReleased	2020-11-10	2019-10-24T03:27:30Z	2019-10-25T00:40:55Z	SUB6416235	Sample_424-3.recal.bam, ucsc.hg19.fasta
SRR8052311	DNA-seq of TBmale blood	BioProject: 1, BioSample: 1	ToBeReleased	2020-10-09	2018-10-14T01:56:31Z	2019-10-11T10:01:30Z	SUB4577421	Sample_549-1.recal.bam
SRR8052323	DNA-seq of TBfemale blood	BioProject: 1, BioSample: 1	ToBeReleased	2020-10-09	2018-10-14T01:56:31Z	2019-10-11T10:01:30Z	SUB4577421	Sample_549-2.recal.bam
SRR10338609	DNA-seq of Homo sapiens female blood	BioProject: 1, BioSample: 1	ToBeReleased	2020-11-10	2019-10-24T03:27:30Z	2019-10-25T01:01:56Z	SUB6416235	Sample_549-3.recal.bam, ucsc.hg19.fasta
SRR8052324	DNA-seq of TBmale blood	BioProject: 1, BioSample: 1	ToBeReleased	2020-10-09	2018-10-14T01:56:31Z	2019-10-11T10:01:30Z	SUB4577421	Sample_551-1.recal.bam
SRR8052325	DNA-seq of TBfemale blood	BioSample: 1, BioProject: 1	ToBeReleased	2020-10-09	2018-10-14T01:56:31Z	2019-10-11T10:01:30Z	SUB4577421	Sample_551-2.recal.bam
SRR10338608	DNA-seq of Homo sapiens female blood	BioProject: 1, BioSample: 1	ToBeReleased	2020-11-10	2019-10-24T03:27:30Z	2019-10-25T01:10:01Z	SUB6416235	Sample_551-3.recal.bam, ucsc.hg19.fasta
SRR8052328	DNA-seq of TBmale blood	BioProject: 1, BioSample: 1	ToBeReleased	2020-10-09	2018-10-14T01:56:32Z	2019-10-11T10:01:30Z	SUB4577421	Sample_554-1.recal.bam
SRR8052329	DNA-seq of TBfemale blood	BioProject: 1, BioSample: 1	ToBeReleased	2020-10-09	2018-10-14T01:56:32Z	2019-10-11T10:01:30Z	SUB4577421	Sample_554-2.recal.bam
SRR10338607	DNA-seq of Homo sapiens female blood	BioProject: 1, BioSample: 1	ToBeReleased	2020-11-10	2019-10-24T03:27:30Z	2019-10-25T00:28:10Z	SUB6416235	Sample_554-3.recal.bam, ucsc.hg19.fasta
SRR10338606	DNA-seq of Homo sapiens male blood	BioProject: 1, BioSample: 1	ToBeReleased	2020-11-10	2019-10-24T03:27:30Z	2019-10-25T00:30:31Z	SUB6416235	Sample_563-1.recal.bam, ucsc.hg19.fasta
SRR10338605	DNA-seq of Homo sapiens female blood	BioProject: 1, BioSample: 1	ToBeReleased	2020-11-10	2019-10-24T03:27:30Z	2019-10-25T00:29:06Z	SUB6416235	Sample_563-2.recal.bam, ucsc.hg19.fasta
SRR10338604	DNA-seq of Homo sapiens female blood	BioProject: 1, BioSample: 1	ToBeReleased	2020-11-10	2019-10-24T03:27:30Z	2019-10-25T00:39:34Z	SUB6416235	Sample_563-3.recal.bam, ucsc.hg19.fasta
SRR8052331	DNA-seq of TBmale blood	BioProject: 1, BioSample: 1	ToBeReleased	2020-10-09	2018-10-14T01:56:32Z	2019-10-11T10:01:30Z	SUB4577421	Sample_568-1.recal.bam
SRR10338603	DNA-seq of Homo sapiens female blood	BioProject: 1, BioSample: 1	ToBeReleased	2020-11-10	2019-10-24T03:27:30Z	2019-10-25T00:24:19Z	SUB6416235	Sample_568-2.recal.bam, ucsc.hg19.fasta
SRR10338602	DNA-seq of Homo sapiens female blood	BioProject: 1, BioSample: 1	ToBeReleased	2020-11-10	2019-10-24T03:27:30Z	2019-10-25T00:34:56Z	SUB6416235	Sample_568-3.recal.bam, ucsc.hg19.fasta
SRR10338600	DNA-seq of Homo sapiens male blood	BioProject: 1, BioSample: 1	ToBeReleased	2020-11-10	2019-10-24T03:27:30Z	2019-10-25T00:48:00Z	SUB6416235	Sample_641-1.recal.bam, ucsc.hg19.fasta
SRR10338599	DNA-seq of Homo sapiens female blood	BioProject: 1, BioSample: 1	ToBeReleased	2020-11-10	2019-10-24T03:27:29Z	2019-10-25T00:39:03Z	SUB6416235	Sample_641-2.recal.bam, ucsc.hg19.fasta
SRR10338598	DNA-seq of Homo sapiens female blood	BioProject: 1, BioSample: 1	ToBeReleased	2020-11-10	2019-10-24T03:27:29Z	2019-10-25T00:31:43Z	SUB6416235	Sample_641-3.recal.bam, ucsc.hg19.fasta
SRR8052239	DNA-seq of TBmale blood	BioProject: 1, BioSample: 1	ToBeReleased	2020-10-09	2018-10-14T01:56:28Z	2019-10-11T10:01:31Z	SUB4577421	Sample_644-1.recal.bam
SRR10338597	DNA-seq of Homo sapiens female blood	BioSample: 1, BioProject: 1	ToBeReleased	2020-11-10	2019-10-24T03:27:29Z	2019-10-25T00:19:48Z	SUB6416235	Sample_644-2.recal.bam, ucsc.hg19.fasta
SRR10338596	DNA-seq of Homo sapiens male blood	BioProject: 1, BioSample: 1	ToBeReleased	2020-11-10	2019-10-24T03:27:29Z	2019-10-25T00:20:51Z	SUB6416235	Sample_644-3.recal.bam, ucsc.hg19.fasta
SRR8052236	DNA-seq of TBmale blood	BioProject: 1, BioSample: 1	ToBeReleased	2020-10-09	2018-10-14T01:56:28Z	2019-10-11T10:01:31Z	SUB4577421	Sample_685-1.recal.bam
SRR10338595	DNA-seq of Homo sapiens female blood	BioProject: 1, BioSample: 1	ToBeReleased	2020-11-10	2019-10-24T03:27:29Z	2019-10-25T00:21:24Z	SUB6416235	Sample_685-2.recal.bam, ucsc.hg19.fasta
SRR10338594	DNA-seq of Homo sapiens female blood	BioProject: 1, BioSample: 1	ToBeReleased	2020-11-10	2019-10-24T03:27:29Z	2019-10-25T00:23:27Z	SUB6416235	Sample_685-3.recal.bam, ucsc.hg19.fasta
SRR8052235	DNA-seq of TBmale blood	BioProject: 1, BioSample: 1	ToBeReleased	2020-10-09	2018-10-14T01:56:28Z	2019-10-11T10:01:31Z	SUB4577421	Sample_689-1.recal.bam
SRR8052238	DNA-seq of TBfemale blood	BioProject: 1, BioSample: 1	ToBeReleased	2020-10-09	2018-10-14T01:56:28Z	2019-10-11T10:01:31Z	SUB4577421	Sample_689-2.recal.bam
SRR10338593	DNA-seq of Homo sapiens female blood	BioProject: 1, BioSample: 1	ToBeReleased	2020-11-10	2019-10-24T03:27:29Z	2019-10-25T00:19:00Z	SUB6416235	Sample_689-3.recal.bam, ucsc.hg19.fasta
SRR8052237	DNA-seq of TBmale blood	BioProject: 1, BioSample: 1	ToBeReleased	2020-10-09	2018-10-14T01:56:28Z	2019-10-11T10:01:31Z	SUB4577421	Sample_760-1.recal.bam
SRR10338592	DNA-seq of Homo sapiens female blood	BioProject: 1, BioSample: 1	ToBeReleased	2020-11-10	2019-10-24T03:27:29Z	2019-10-25T00:29:58Z	SUB6416235	Sample_760-2.recal.bam, ucsc.hg19.fasta
SRR10338591	DNA-seq of Homo sapiens male blood	BioProject: 1, BioSample: 1	ToBeReleased	2020-11-10	2019-10-24T03:27:29Z	2019-10-25T00:24:54Z	SUB6416235	Sample_760-3.recal.bam, ucsc.hg19.fasta
SRR8052234	DNA-seq of TBmale blood	BioProject: 1, BioSample: 1	ToBeReleased	2020-10-09	2018-10-14T01:56:28Z	2019-10-11T10:01:31Z	SUB4577421	Sample_769-1.recal.bam
SRR10338589	DNA-seq of Homo sapiens female blood	BioProject: 1, BioSample: 1	ToBeReleased	2020-11-10	2019-10-24T03:27:29Z	2019-10-25T00:15:44Z	SUB6416235	Sample_769-2.recal.bam, ucsc.hg19.fasta
SRR10338588	DNA-seq of Homo sapiens male blood	BioProject: 1, BioSample: 1	ToBeReleased	2020-11-10	2019-10-24T03:27:29Z	2019-10-25T00:37:44Z	SUB6416235	Sample_769-3.recal.bam, ucsc.hg19.fasta
SRR8052261	DNA-seq of TBmale blood	BioProject: 1, BioSample: 1	ToBeReleased	2020-10-09	2018-10-14T01:56:29Z	2019-10-11T10:01:30Z	SUB4577421	Sample_798-1.recal.bam
SRR10338587	DNA-seq of Homo sapiens female blood	BioProject: 1, BioSample: 1	ToBeReleased	2020-11-10	2019-10-24T03:27:29Z	2019-10-25T00:34:07Z	SUB6416235	Sample_798-2.recal.bam, ucsc.hg19.fasta
SRR10338586	DNA-seq of Homo sapiens male blood	BioProject: 1, BioSample: 1	ToBeReleased	2020-11-10	2019-10-24T03:27:29Z	2019-10-25T00:58:11Z	SUB6416235	Sample_798-3.recal.bam, ucsc.hg19.fasta
SRR8052259	DNA-seq of TBmale blood	BioProject: 1, BioSample: 1	ToBeReleased	2020-10-09	2018-10-14T01:56:29Z	2019-10-11T10:01:30Z	SUB4577421	Sample_813-1.recal.bam
SRR10338585	DNA-seq of Homo sapiens female blood	BioProject: 1, BioSample: 1	ToBeReleased	2020-11-10	2019-10-24T03:27:29Z	2019-10-25T00:23:20Z	SUB6416235	Sample_813-2.recal.bam, ucsc.hg19.fasta
SRR10338584	DNA-seq of Homo sapiens male blood	BioProject: 1, BioSample: 1	ToBeReleased	2020-11-10	2019-10-24T03:27:29Z	2019-10-25T00:23:31Z	SUB6416235	Sample_813-3.recal.bam, ucsc.hg19.fasta
SRR8052260	DNA-seq of TBmale blood	BioSample: 1, BioProject: 1	ToBeReleased	2020-10-09	2018-10-14T01:56:29Z	2019-10-11T10:01:30Z	SUB4577421	Sample_823-1.recal.bam
SRR10338583	DNA-seq of Homo sapiens female blood	BioProject: 1, BioSample: 1	ToBeReleased	2020-11-10	2019-10-24T03:27:29Z	2019-10-25T00:25:31Z	SUB6416235	Sample_823-2.recal.bam, ucsc.hg19.fasta
SRR10338726	DNA-seq of Homo sapiens male blood	BioProject: 1, BioSample: 1	ToBeReleased	2020-11-10	2019-10-24T03:27:35Z	2019-10-25T01:24:34Z	SUB6416235	Sample_823-3.recal.bam, ucsc.hg19.fasta
SRR8052257	DNA-seq of TBmale blood	BioProject: 1, BioSample: 1	ToBeReleased	2020-10-09	2018-10-14T01:56:29Z	2019-10-11T10:01:30Z	SUB4577421	Sample_841-1.recal.bam
SRR10338725	DNA-seq of Homo sapiens female blood	BioSample: 1, BioProject: 1	ToBeReleased	2020-11-10	2019-10-24T03:27:35Z	2019-10-25T01:17:11Z	SUB6416235	Sample_841-2.recal.bam, ucsc.hg19.fasta
SRR10338724	DNA-seq of Homo sapiens female blood	BioProject: 1, BioSample: 1	ToBeReleased	2020-11-10	2019-10-24T03:27:35Z	2019-10-25T00:15:58Z	SUB6416235	Sample_841-3.recal.bam, ucsc.hg19.fasta
SRR10338722	DNA-seq of Homo sapiens male blood	BioProject: 1, BioSample: 1	ToBeReleased	2020-11-10	2019-10-24T03:27:35Z	2019-10-25T00:04:33Z	SUB6416235	Sample_846-1.recal.bam, ucsc.hg19.fasta
SRR10338721	DNA-seq of Homo sapiens female blood	BioProject: 1, BioSample: 1	ToBeReleased	2020-11-10	2019-10-24T03:27:35Z	2019-10-25T00:14:55Z	SUB6416235	Sample_846-2.recal.bam, ucsc.hg19.fasta
SRR10338720	DNA-seq of Homo sapiens male blood	BioProject: 1, BioSample: 1	ToBeReleased	2020-11-10	2019-10-24T03:27:34Z	2019-10-25T00:11:05Z	SUB6416235	Sample_846-3.recal.bam, ucsc.hg19.fasta
SRR10338719	DNA-seq of Homo sapiens male blood	BioProject: 1, BioSample: 1	ToBeReleased	2020-11-10	2019-10-24T03:27:34Z	2019-10-25T01:36:40Z	SUB6416235	Sample_849-1.recal.bam, ucsc.hg19.fasta
SRR10338718	DNA-seq of Homo sapiens female blood	BioProject: 1, BioSample: 1	ToBeReleased	2020-11-10	2019-10-24T03:27:34Z	2019-10-25T02:02:30Z	SUB6416235	Sample_849-2.recal.bam, ucsc.hg19.fasta
SRR10338717	DNA-seq of Homo sapiens female blood	BioProject: 1, BioSample: 1	ToBeReleased	2020-11-10	2019-10-24T03:27:34Z	2019-10-25T01:29:27Z	SUB6416235	Sample_849-3.recal.bam, ucsc.hg19.fasta
SRR8052255	DNA-seq of TBmale blood	BioProject: 1, BioSample: 1	ToBeReleased	2020-10-09	2018-10-14T01:56:29Z	2019-10-11T10:01:30Z	SUB4577421	Sample_913-1.recal.bam
SRR8052256	DNA-seq of TBfemale blood	BioProject: 1, BioSample: 1	ToBeReleased	2020-10-09	2018-10-14T01:56:29Z	2019-10-11T10:01:30Z	SUB4577421	Sample_913-2.recal.bam
SRR10338716	DNA-seq of Homo sapiens female blood	BioProject: 1, BioSample: 1	ToBeReleased	2020-11-10	2019-10-24T03:27:34Z	2019-10-25T01:05:35Z	SUB6416235	Sample_913-3.recal.bam, ucsc.hg19.fasta
SRR8052246	DNA-seq of TBmale blood	BioProject: 1, BioSample: 1	ToBeReleased	2020-10-09	2018-10-14T01:56:29Z	2019-10-11T10:01:31Z	SUB4577421	Sample_939-1.recal.bam
SRR8052245	DNA-seq of TBfemale blood	BioProject: 1, BioSample: 1	ToBeReleased	2020-10-09	2018-10-14T01:56:29Z	2019-10-11T10:01:31Z	SUB4577421	Sample_939-2.recal.bam
SRR10338715	DNA-seq of Homo sapiens male blood	BioProject: 1, BioSample: 1	ToBeReleased	2020-11-10	2019-10-24T03:27:34Z	2019-10-25T01:19:09Z	SUB6416235	Sample_939-3.recal.bam, ucsc.hg19.fasta
SRR10338714	DNA-seq of Homo sapiens male blood	BioProject: 1, BioSample: 1	ToBeReleased	2020-11-10	2019-10-24T03:27:34Z	2019-10-25T01:43:18Z	SUB6416235	Sample_975-1.recal.bam, ucsc.hg19.fasta
SRR10338713	DNA-seq of Homo sapiens female blood	BioProject: 1, BioSample: 1	ToBeReleased	2020-11-10	2019-10-24T03:27:34Z	2019-10-25T02:01:25Z	SUB6416235	Sample_975-2.recal.bam, ucsc.hg19.fasta
SRR10338711	DNA-seq of Homo sapiens female blood	BioProject: 1, BioSample: 1	ToBeReleased	2020-11-10	2019-10-24T03:27:34Z	2019-10-25T02:05:15Z	SUB6416235	Sample_975-3.recal.bam, ucsc.hg19.fasta
SRR10338710	DNA-seq of Homo sapiens male blood	BioProject: 1, BioSample: 1	ToBeReleased	2020-11-10	2019-10-24T03:27:34Z	2019-10-25T01:32:39Z	SUB6416235	Sample_978-1.recal.bam, ucsc.hg19.fasta
SRR10338709	DNA-seq of Homo sapiens female blood	BioSample: 1, BioProject: 1	ToBeReleased	2020-11-10	2019-10-24T03:27:34Z	2019-10-25T02:00:29Z	SUB6416235	Sample_978-2.recal.bam, ucsc.hg19.fasta
SRR10338708	DNA-seq of Homo sapiens female blood	BioProject: 1, BioSample: 1	ToBeReleased	2020-11-10	2019-10-24T03:27:34Z	2019-10-25T01:36:52Z	SUB6416235	Sample_978-3.recal.bam, ucsc.hg19.fasta
