# Supplementary material for: Novel genetic susceptibility loci identified by family based whole exome sequencing in Han Chinese schizophrenia patients
Source: Transl Psychiatry. 2020 Jan 16;10:5. doi: 10.1038/s41398-020-0708-y (PMC7026419; doi:10.1038/s41398-020-0708-y)
Supplement: Supplementary file 3 — Supplementary Table 2 [file 41398_2020_708_MOESM3_ESM.xlsx]

## Sheet: Sheet1
Supplementary Table 2 List of the candidate de novo mutations in 51 Chinese trios
Proband_ID	Chr	Start	End	Ref	Alt	Func.refGene	Gene.refGene	ExonicFunc.refGene	AAChange.refGene	cytoBand	SIFT_score	SIFT_pred	Polyphen2_HDIV_score	Polyphen2_HDIV_pred	Polyphen2_HVAR_score	Polyphen2_HVAR_pred	LRT_score	LRT_pred	MutationTaster_score	MutationTaster_pred	MutationAssessor_score	MutationAssessor_pred
Sample_1062-3	chr8	108334235	108334235	G	A	exonic	ANGPT1	synonymous	ANGPT1:NM_001314051:exon3:c.C97T:p.L33L,ANGPT1:NM_001146:exon4:c.C697T:p.L233L,ANGPT1:NM_001199859:exon4:c.C697T:p.L233L	8q23.1	.	.	.	.	.	.	.	.	.	.	.	.
Sample_1488-3	chr1	23763715	23763715	T	A	exonic	ASAP3	nonsynonymous	ASAP3:NM_001143778:exon13:c.A1223T:p.H408L,ASAP3:NM_017707:exon14:c.A1250T:p.H417L	1p36.12	0.851	T	0	B	0	B	0.69	N	0.999	N	-0.55	N
Sample_1128-3	chr12	63541385	63541385	A	G	exonic	AVPR1A	synonymous	AVPR1A:NM_000706:exon2:c.T1011C:p.G337G	12q14.2	.	.	.	.	.	.	.	.	.	.	.	.
Sample_1128-3	chr21	45750512	45750512	C	T	exonic	C21orf2	nonsynonymous	C21orf2:NM_001271441:exon6:c.G833A:p.R278H	21q22.3	0.023	D	0.007	B	0.001	B	.	.	1	N	.	.
Sample_823-3	chr8	13425258	13425258	G	A	exonic	C8orf48	nonsynonymous	C8orf48:NM_001007090:exon1:c.G758A:p.R253K	8p22	0.234	T	0.154	B	0.046	B	0.008	U	0.903	N	0.895	L
Sample_769-3	chr7	107013182	107013182	A	C	exonic	COG5	synonymous	COG5:NM_001161520:exon8:c.T786G:p.A262A,COG5:NM_006348:exon8:c.T786G:p.A262A,COG5:NM_181733:exon8:c.T786G:p.A262A	7q22.3	.	.	.	.	.	.	.	.	.	.	.	.
Sample_939-3	chr9	99797910	99797910	T	A	exonic	CTSV	synonymous	CTSV:NM_001201575:exon6:c.A687T:p.A229A,CTSV:NM_001333:exon6:c.A687T:p.A229A	9q22.33	.	.	.	.	.	.	.	.	.	.	.	.
Sample_1861-3	chr17	74533618	74533618	T	C	exonic	CYGB	nonsynonymous	CYGB:NM_134268:exon1:c.A7G:p.K3E	17q25.1	0.008	D	0.675	P	0.124	B	0.002	U	1	D	1.39	L
Sample_1128-3	chr4	52765485	52765485	T	C	exonic	DCUN1D4	nonsynonymous	DCUN1D4:NM_001040402:exon8:c.T556C:p.F186L,DCUN1D4:NM_001287755:exon8:c.T688C:p.F230L,DCUN1D4:NM_015115:exon8:c.T556C:p.F186L,DCUN1D4:NM_001287757:exon9:c.T376C:p.F126L	4q12	0.858	T	0	B	0	B	0	N	0.981	N	-2.11	N
Sample_1851-3	chr20	44420674	44420674	C	A	exonic	DNTTIP1	synonymous	DNTTIP1:NM_052951:exon1:c.C31A:p.R11R	20q13.12	.	.	.	.	.	.	.	.	.	.	.	.
Sample_939-3	chr8	623322	623322	A	G	exonic	ERICH1	synonymous	ERICH1:NM_001303100:exon4:c.T1030C:p.L344L,ERICH1:NM_207332:exon4:c.T1030C:p.L344L	8p23.3	.	.	.	.	.	.	.	.	.	.	.	.
Sample_841-3	chr2	73495972	73495972	C	T	exonic	FBXO41	nonsynonymous	FBXO41:NM_001080410:exon1:c.G787A:p.E263K	2p13.2	0.046	D	0.483	P	0.112	B	0	D	0.852	D	0.69	N
Sample_1173-3	chr17	40275186	40275186	C	T	exonic	HSPB9	synonymous	HSPB9:NM_033194:exon1:c.C318T:p.L106L	17q21.2	.	.	.	.	.	.	.	.	.	.	.	.
Sample_1079-3	chr17	42458249	42458249	G	A	exonic	ITGA2B	nonsynonymous	ITGA2B:NM_000419:exon13:c.C1391T:p.P464L	17q21.31	0	D	1	D	1	D	0.004	N	1	D	3.095	M
Sample_846-3	chr11	65486372	65486372	A	G	exonic	KAT5	nonsynonymous	KAT5:NM_001206833:exon11:c.A1297G:p.K433E,KAT5:NM_182709:exon12:c.A1198G:p.K400E,KAT5:NM_182710:exon12:c.A1453G:p.K485E,KAT5:NM_006388:exon13:c.A1354G:p.K452E	11q13.1	0.79	T	0.989	D	0.95	D	0	D	1	D	1.215	L
Sample_1874-3	chr19	54723009	54723009	T	C	exonic	LILRB3	nonsynonymous	LILRB3:NM_001081450:exon8:c.A1415G:p.H472R,LILRB3:NM_006864:exon8:c.A1415G:p.H472R	19q13.42	0.454	T	0.007	B	0.032	B	0	U	1	N	0.305	N
Sample_1848-3	chr17	74944111	74944111	G	A	exonic	MGAT5B	nonsynonymous	MGAT5B:NM_198955:exon15:c.G2150A:p.G717E,MGAT5B:NM_001199172:exon16:c.G2123A:p.G708E,MGAT5B:NM_144677:exon16:c.G2117A:p.G706E	17q25.2	0.173	T	1	D	1	D	0.001	D	0.99	N	1.62	L
Sample_849-3	chr6	138752408	138752408	G	T	exonic	NHSL1	nonsynonymous	NHSL1:NM_020464:exon5:c.C3086A:p.P1029H,NHSL1:NM_001144060:exon6:c.C3074A:p.P1025H	6q23.3	0	D	0.999	D	0.958	D	0.001	D	0.998	D	2.125	M
Sample_1097-3	chr2	32449750	32449750	G	T	exonic	NLRC4	nonsynonymous	NLRC4:NM_001302504:exon8:c.C872A:p.A291D,NLRC4:NM_001199138:exon9:c.C2867A:p.A956D,NLRC4:NM_001199139:exon9:c.C2867A:p.A956D,NLRC4:NM_021209:exon9:c.C2867A:p.A956D	2p22.3	0.501	T	0.571	P	0.398	B	0.519	N	.	.	0.55	N
Sample_823-3	chr8	53853445	53853445	G	C	exonic	NPBWR1	synonymous	NPBWR1:NM_005285:exon1:c.G978C:p.A326A	8q11.23	.	.	.	.	.	.	.	.	.	.	.	.
Sample_1097-3	chr11	47819409	47819409	T	C	exonic	NUP160	nonsynonymous	NUP160:NM_015231:exon27:c.A3211G:p.R1071G	11p11.2	0	D	0.998	D	0.798	P	0	D	0.633	D	2.685	M
Sample_689-3	chr21	34399472	34399472	T	C	exonic	OLIG2	nonsynonymous	OLIG2:NM_005806:exon2:c.T302C:p.M101T	21q22.11	0.002	D	0.83	P	0.295	B	0	U	0.998	D	0.55	N
Sample_549-3	chr14	73640385	73640385	G	T	exonic	PSEN1	synonymous	PSEN1:NM_000021:exon5:c.G450T:p.L150L,PSEN1:NM_007318:exon5:c.G438T:p.L146L	14q24.2	.	.	.	.	.	.	.	.	.	.	.	.
Sample_1085-3	chr8	10467556	10467556	T	C	exonic	RP1L1	nonsynonymous	RP1L1:NM_178857:exon4:c.A4052G:p.E1351G	8p23.1	0.011	D	0.799	P	0.169	B	.	.	1	N	0.345	N
Sample_841-3	chr2	128712785	128712785	T	C	exonic	SAP130	nonsynonymous	SAP130:NM_024545:exon15:c.A2170G:p.I724V,SAP130:NM_001145928:exon16:c.A2275G:p.I759V	2q14.3	0.216	T	0.007	B	0.007	B	0.016	N	0.582	N	0.345	N
Sample_975-3	chr8	27507253	27507253	C	A	exonic	SCARA3	stopgain	SCARA3:NM_016240:exon2:c.C42A:p.C14X,SCARA3:NM_182826:exon2:c.C42A:p.C14X	8p21.1	.	.	.	.	.	.	0	D	1	A	.	.
Sample_1056-3	chr10	121658253	121658253	C	G	exonic	SEC23IP	nonsynonymous	SEC23IP:NM_007190:exon2:c.C478G:p.P160A	10q26.11	0.054	T	0.011	B	0.009	B	0.001	D	1	D	1.1	L
Sample_1874-3	chr21	32617835	32617835	C	T	exonic	TIAM1	nonsynonymous	TIAM1:NM_003253:exon7:c.G1553A:p.S518N	21q22.11	0	D	0.999	D	0.998	D	0	D	1	D	1.4	L
Sample_1049-3	chr1	223284633	223284633	A	G	exonic	TLR5	nonsynonymous	TLR5:NM_003268:exon6:c.T1741C:p.F581L	1q41	0.003	D	0.874	P	0.584	P	0	D	1	D	1.89	L
Sample_1067-3	chr8	59728197	59728197	C	T	exonic	TOX	synonymous	TOX:NM_014729:exon7:c.G1092A:p.Q364Q	8q12.1	.	.	.	.	.	.	.	.	.	.	.	.
Sample_641-3	chr14	92469762	92469762	C	T	splicing	TRIP11	.	.	14q32.12	.	.	.	.	.	.	.	.	1	D	.	.
Sample_1089-3	chr12	49724117	49724117	C	A	exonic	TROAP	nonsynonymous	TROAP:NM_005480:exon13:c.C1489A:p.H497N	12q13.12	0.751	T	0	B	0.005	B	0.727	N	1	N	0.205	N
Sample_1173-3	chr18	74154775	74154775	A	C	exonic	ZNF516	nonsynonymous	ZNF516:NM_014643:exon3:c.T236G:p.I79S	18q23	0.095	T	0.997	D	0.939	D	0.001	D	0.999	D	.	.
