# Supplementary material for: Novel genetic susceptibility loci identified by family based whole exome sequencing in Han Chinese schizophrenia patients
Source: Transl Psychiatry. 2020 Jan 16;10:5. doi: 10.1038/s41398-020-0708-y (PMC7026419; doi:10.1038/s41398-020-0708-y)
Supplement: Supplementary file 4 — Supplementary Table 3 [file 41398_2020_708_MOESM4_ESM.xlsx]

## Sheet: Sheet1
Supplementary Table 3 List of the candidate gene with compound heterozygous mutations in more than one Chinese trio
Proband_ID	Chr	Start	End	Ref	Alt	Func.refGene	Gene.refGene	GeneDetail.refGene	ExonicFunc.refGene	AAChange.refGene	cytoBand	avsnp147	1000g2015aug_eas	ExAC_EAS	SIFT_score	SIFT_pred	Polyphen2_HDIV_score	Polyphen2_HDIV_pred	Polyphen2_HVAR_score	Polyphen2_HVAR_pred	LRT_score	LRT_pred	MutationTaster_score	MutationTaster_pred	MutationAssessor_score	MutationAssessor_pred
Sample_1056-3	chr1	94502841	94502841	T	C	exonic	ABCA4	.	nonsynonymous	ABCA4:NM_000350:exon25:c.A3673G:p.I1225V	1p22.1	.	.	.	0.648	T	0.067	B	0.014	B	0	D	1	D	0.72	N
Sample_1056-3	chr1	94476940	94476940	G	A	exonic	ABCA4	.	nonsynonymous	ABCA4:NM_000350:exon39:c.C5462T:p.T1821M	1p22.1	rs774891564	.	0.0001	0.132	T	0.325	B	0.067	B	0.828	N	1	D	2.005	M
Sample_1774-3	chr1	94496039	94496039	C	T	exonic	ABCA4	.	nonsynonymous	ABCA4:NM_000350:exon29:c.G4297A:p.V1433I	1p22.1	rs56357060	0.001	0.0016	0.089	T	0.943	P	0.163	B	0.824	N	1	N	1.73	L
Sample_1774-3	chr1	94564355	94564355	G	A	exonic	ABCA4	.	nonsynonymous	ABCA4:NM_000350:exon6:c.C763T:p.R255C	1p22.1	rs62645952	.	0.0009	0.009	D	0.976	D	0.707	P	0.889	U	0.966	D	1.905	M
Sample_1052-3	chr10	73501571	73501571	C	T	exonic	CDH23	.	nonsynonymous	CDH23:NM_022124:exon36:c.C4738T:p.R1580C	10q22.1	rs555430482	.	0	.	.	1	D	0.998	D	0	D	1	D	2.26	M
Sample_1052-3	chr10	73553350	73553350	G	A	exonic	CDH23	.	nonsynonymous	CDH23:NM_022124:exon46:c.G6665A:p.R2222H	10q22.1	rs534969331	.	0	.	.	0.003	B	0.003	B	0.072	N	0.997	N	0.55	N
Sample_1128-3	chr10	73567365	73567365	T	G	exonic	CDH23	.	nonsynonymous	CDH23:NM_001171933:exon12:c.T1681G:p.F561V,CDH23:NM_001171934:exon12:c.T1681G:p.F561V,CDH23:NM_022124:exon57:c.T8401G:p.F2801V;CDH23:NM_001171933:exon12:c.T1681G:p.F561V,CDH23:NM_001171934:exon12:c.T1681G:p.F561V,CDH23:NM_022124:exon57:c.T8401G:p.F2801V;CDH23:NM_001171933:exon12:c.T1681G:p.F561V,CDH23:NM_001171934:exon12:c.T1681G:p.F561V,CDH23:NM_022124:exon57:c.T8401G:p.F2801V	10q22.1	rs3802707	0.005	0.0044	0.109	T	0.011	B	0.042	B	0	D	0.995	D	0.225	N
Sample_1128-3	chr10	73199626	73199626	G	T	exonic	CDH23	.	nonsynonymous	CDH23:NM_001171930:exon2:c.G38T:p.W13L,CDH23:NM_001171931:exon2:c.G38T:p.W13L,CDH23:NM_001171932:exon2:c.G38T:p.W13L,CDH23:NM_022124:exon2:c.G38T:p.W13L,CDH23:NM_052836:exon2:c.G38T:p.W13L;CDH23:NM_001171930:exon2:c.G38T:p.W13L,CDH23:NM_001171931:exon2:c.G38T:p.W13L,CDH23:NM_001171932:exon2:c.G38T:p.W13L,CDH23:NM_022124:exon2:c.G38T:p.W13L,CDH23:NM_052836:exon2:c.G38T:p.W13L;CDH23:NM_001171930:ex…	10q22.1	rs771391320	.	0.0007	0.084	T	0.981	D	0.954	D	0.013	N	0.708	D	0	N
Sample_1128-3	chr10	73558937	73558937	C	T	exonic	CDH23	.	nonsynonymous	CDH23:NM_001171933:exon4:c.C404T:p.S135L,CDH23:NM_001171934:exon4:c.C404T:p.S135L,CDH23:NM_022124:exon49:c.C7124T:p.S2375L;CDH23:NM_001171933:exon4:c.C404T:p.S135L,CDH23:NM_001171934:exon4:c.C404T:p.S135L,CDH23:NM_022124:exon49:c.C7124T:p.S2375L;CDH23:NM_001171933:exon4:c.C404T:p.S135L,CDH23:NM_001171934:exon4:c.C404T:p.S135L,CDH23:NM_022124:exon49:c.C7124T:p.S2375L	10q22.1	.	.	.	0.025	D	0.066	B	0.099	B	0.016	N	0.999	D	2.01	M
Sample_975-3	chr1	214815438	214815438	A	T	exonic	CENPF	.	nonsynonymous	CENPF:NM_016343:exon12:c.A3757T:p.M1253L	1q41	rs201651380	0.002	0.0056	0.556	T	0.021	B	0.003	B	0.116	N	1	N	.	.
Sample_975-3	chr1	214814125	214814125	G	C	exonic	CENPF	.	nonsynonymous	CENPF:NM_016343:exon12:c.G2444C:p.R815P	1q41	rs3795522	.	0.0006	0.389	T	0.001	B	0.005	B	0.806	N	1	P	.	.
Sample_1047-3	chr1	214794001	214794001	G	A	exonic	CENPF	.	nonsynonymous	CENPF:NM_016343:exon6:c.G577A:p.A193T	1q41	rs752882447	.	0.0001	0.335	T	0.339	B	0.16	B	0.399	N	1	N	.	.
Sample_1047-3	chr1	214814602	214814602	A	G	exonic	CENPF	.	nonsynonymous	CENPF:NM_016343:exon12:c.A2921G:p.Q974R	1q41	.	.	.	0.18	T	0.073	B	0.018	B	0.003	N	0.996	N	.	.
Sample_1065-3	chr8	68075995	68075995	C	T	exonic	CSPP1	.	nonsynonymous	CSPP1:NM_001291339:exon18:c.C1622T:p.P541L,CSPP1:NM_024790:exon21:c.C2657T:p.P886L;CSPP1:NM_001291339:exon18:c.C1622T:p.P541L,CSPP1:NM_024790:exon21:c.C2657T:p.P886L	8q13.2	rs755021253	.	0.0019	0.004	D	1	D	0.999	D	0	D	1	D	2.175	M
Sample_1065-3	chr8	68030542	68030542	C	T	exonic	CSPP1	.	nonsynonymous	CSPP1:NM_001291339:exon10:c.C659T:p.P220L,CSPP1:NM_024790:exon12:c.C1541T:p.P514L;CSPP1:NM_001291339:exon10:c.C659T:p.P220L,CSPP1:NM_024790:exon12:c.C1541T:p.P514L	8q13.2	rs200535417	0.002	0.0023	0.004	D	1	D	0.999	D	0	D	1	D	1.905	M
Sample_1848-3	chr8	68007555	68007555	A	G	exonic	CSPP1	.	nonsynonymous	CSPP1:NM_024790:exon6:c.A538G:p.I180V;CSPP1:NM_024790:exon6:c.A538G:p.I180V	8q13.2	rs188917565	0.002	0.0029	0.702	T	0.001	B	0.003	B	0.13	U	1	N	0.485	N
Sample_1848-3	chr8	68015312	68015312	C	T	exonic	CSPP1	.	nonsynonymous	CSPP1:NM_001291339:exon5:c.C109T:p.H37Y,CSPP1:NM_024790:exon7:c.C991T:p.H331Y;CSPP1:NM_001291339:exon5:c.C109T:p.H37Y,CSPP1:NM_024790:exon7:c.C991T:p.H331Y	8q13.2	rs145635985	0.003	0.0024	1	T	0	B	0.001	B	0.353	N	1	N	-0.46	N
Sample_841-3	chr6	43167697	43167697	C	T	exonic	CUL9	.	nonsynonymous	CUL9:NM_015089:exon14:c.C3187T:p.R1063C	6p21.1	rs140530247	0.0079	0.0079	0	D	1	D	0.987	D	0	N	1	D	2.125	M
Sample_841-3	chr6	43191839	43191839	C	T	exonic	CUL9	.	nonsynonymous	CUL9:NM_015089:exon40:c.C7291T:p.R2431W	6p21.1	.	.	.	0.004	D	1	D	0.897	P	0.023	N	1	D	0.975	L
Sample_1856-3	chr6	43184156	43184156	G	A	exonic	CUL9	.	nonsynonymous	CUL9:NM_015089:exon31:c.G6197A:p.R2066Q	6p21.1	rs200491438	0.002	0.0009	0.603	T	0.087	B	0.009	B	0.004	N	0.7	N	1.1	L
Sample_1856-3	chr6	43172208	43172208	C	T	exonic	CUL9	.	nonsynonymous	CUL9:NM_015089:exon21:c.C4270T:p.R1424C	6p21.1	rs372301686	.	0	0	D	1	D	0.979	D	0	D	1	D	2.005	M
Sample_1748-3	chr7	100680251	100680251	G	A	exonic	MUC17	.	nonsynonymous	MUC17:NM_001040105:exon3:c.G5554A:p.A1852T;MUC17:NM_001040105:exon3:c.G5554A:p.A1852T	7q22.1	rs79565573	.	.	0.688	T	0.106	B	0.013	B	.	.	1	N	0.205	N
Sample_1748-3	chr7	100685396	100685396	C	T	exonic	MUC17	.	nonsynonymous	MUC17:NM_001040105:exon3:c.C10699T:p.R3567C;MUC17:NM_001040105:exon3:c.C10699T:p.R3567C	7q22.1	rs370435167	0.001	0.0027	0.032	D	0.997	D	0.973	D	.	.	1	N	0	N
Sample_1774-3	chr7	100680251	100680251	G	A	exonic	MUC17	.	nonsynonymous	MUC17:NM_001040105:exon3:c.G5554A:p.A1852T;MUC17:NM_001040105:exon3:c.G5554A:p.A1852T	7q22.1	rs79565573	.	.	0.688	T	0.106	B	0.013	B	.	.	1	N	0.205	N
Sample_1774-3	chr7	100686942	100686942	C	T	exonic	MUC17	.	nonsynonymous	MUC17:NM_001040105:exon3:c.C12245T:p.T4082M;MUC17:NM_001040105:exon3:c.C12245T:p.T4082M	7q22.1	rs552714025	.	0	0	D	0.88	P	0.074	B	.	.	1	N	0	N
Sample_568-3	chr1	228505380	228505380	C	T	exonic	OBSCN	.	nonsynonymous	OBSCN:NM_001098623:exon52:c.C13777T:p.R4593C,OBSCN:NM_052843:exon52:c.C13777T:p.R4593C,OBSCN:NM_001271223:exon63:c.C16648T:p.R5550C;OBSCN:NM_001098623:exon52:c.C13777T:p.R4593C,OBSCN:NM_052843:exon52:c.C13777T:p.R4593C,OBSCN:NM_001271223:exon63:c.C16648T:p.R5550C;OBSCN:NM_001098623:exon52:c.C13777T:p.R4593C,OBSCN:NM_052843:exon52:c.C13777T:p.R4593C,OBSCN:NM_001271223:exon63:c.C16648T:p.R5550C	1q42.13	rs765005870	.	0	0.002	D	0.86	P	0.371	B	0	D	1	D	2.185	M
Sample_568-3	chr1	228401213	228401213	T	C	exonic	OBSCN	.	nonsynonymous	OBSCN:NM_001098623:exon3:c.T1060C:p.C354R,OBSCN:NM_001271223:exon3:c.T1060C:p.C354R,OBSCN:NM_052843:exon3:c.T1060C:p.C354R;OBSCN:NM_001098623:exon3:c.T1060C:p.C354R,OBSCN:NM_001271223:exon3:c.T1060C:p.C354R,OBSCN:NM_052843:exon3:c.T1060C:p.C354R;OBSCN:NM_001098623:exon3:c.T1060C:p.C354R,OBSCN:NM_001271223:exon3:c.T1060C:p.C354R,OBSCN:NM_052843:exon3:c.T1060C:p.C354R	1q42.13	.	.	.	0.008	D	1	D	1	D	.	.	1	D	3.875	H
Sample_760-3	chr1	228556453	228556453	C	T	exonic	OBSCN	.	nonsynonymous	OBSCN:NM_001098623:exon89:c.C19798T:p.R6600W,OBSCN:NM_001271223:exon100:c.C22669T:p.R7557W;OBSCN:NM_001098623:exon89:c.C19798T:p.R6600W,OBSCN:NM_001271223:exon100:c.C22669T:p.R7557W	1q42.13	rs369061649	.	0	0.003	D	1	D	0.994	D	0.009	N	0.844	N	1.47	L
Sample_760-3	chr1	228466414	228466414	C	T	exonic	OBSCN	.	nonsynonymous	OBSCN:NM_001098623:exon26:c.C6884T:p.P2295L,OBSCN:NM_052843:exon26:c.C6884T:p.P2295L,OBSCN:NM_001271223:exon31:c.C8171T:p.P2724L;OBSCN:NM_001098623:exon26:c.C6884T:p.P2295L,OBSCN:NM_052843:exon26:c.C6884T:p.P2295L,OBSCN:NM_001271223:exon31:c.C8171T:p.P2724L;OBSCN:NM_001098623:exon26:c.C6884T:p.P2295L,OBSCN:NM_052843:exon26:c.C6884T:p.P2295L,OBSCN:NM_001271223:exon31:c.C8171T:p.P2724L	1q42.13	.	.	.	0.325	T	0.999	D	0.921	D	0.009	N	1	D	2.465	M
Sample_1067-3	chr1	228496021	228496021	G	T	exonic	OBSCN	.	nonsynonymous	OBSCN:NM_001098623:exon47:c.G12676T:p.D4226Y,OBSCN:NM_052843:exon47:c.G12676T:p.D4226Y,OBSCN:NM_001271223:exon58:c.G15547T:p.D5183Y;OBSCN:NM_001098623:exon47:c.G12676T:p.D4226Y,OBSCN:NM_052843:exon47:c.G12676T:p.D4226Y,OBSCN:NM_001271223:exon58:c.G15547T:p.D5183Y;OBSCN:NM_001098623:exon47:c.G12676T:p.D4226Y,OBSCN:NM_052843:exon47:c.G12676T:p.D4226Y,OBSCN:NM_001271223:exon58:c.G15547T:p.D5183Y	1q42.13	rs370998028	0.004	0.0053	0	D	1	D	1	D	0	D	1	D	3.835	H
Sample_1067-3	chr1	228494328	228494328	T	G	exonic	OBSCN	.	nonsynonymous	OBSCN:NM_001098623:exon44:c.T11915G:p.L3972R,OBSCN:NM_052843:exon44:c.T11915G:p.L3972R,OBSCN:NM_001271223:exon55:c.T14786G:p.L4929R;OBSCN:NM_001098623:exon44:c.T11915G:p.L3972R,OBSCN:NM_052843:exon44:c.T11915G:p.L3972R,OBSCN:NM_001271223:exon55:c.T14786G:p.L4929R;OBSCN:NM_001098623:exon44:c.T11915G:p.L3972R,OBSCN:NM_052843:exon44:c.T11915G:p.L3972R,OBSCN:NM_001271223:exon55:c.T14786G:p.L4929R	1q42.13	.	.	.	0.005	D	1	D	1	D	0	D	0.999	N	4.31	H
Sample_1128-3	chr6	51777251	51777251	G	A	exonic	PKHD1	.	nonsynonymous	PKHD1:NM_138694:exon38:c.C6245T:p.T2082I,PKHD1:NM_170724:exon38:c.C6245T:p.T2082I;PKHD1:NM_138694:exon38:c.C6245T:p.T2082I,PKHD1:NM_170724:exon38:c.C6245T:p.T2082I	6p12.3	rs147487242	0.002	0.0024	0.522	T	0.015	B	0.009	B	0.269	N	1	N	0.48	N
Sample_1128-3	chr6	51935815	51935815	C	T	exonic	PKHD1	.	nonsynonymous	PKHD1:NM_138694:exon9:c.G656A:p.G219D,PKHD1:NM_170724:exon9:c.G656A:p.G219D;PKHD1:NM_138694:exon9:c.G656A:p.G219D,PKHD1:NM_170724:exon9:c.G656A:p.G219D	6p12.2	.	.	.	0	D	0.986	D	0.863	P	0	D	0.567	N	2.125	M
Sample_1325-3	chr6	51910887	51910887	A	G	exonic	PKHD1	.	nonsynonymous	PKHD1:NM_138694:exon24:c.T2507C:p.V836A,PKHD1:NM_170724:exon24:c.T2507C:p.V836A;PKHD1:NM_138694:exon24:c.T2507C:p.V836A,PKHD1:NM_170724:exon24:c.T2507C:p.V836A	6p12.2	rs199568593	0.001	0.0013	0	D	0.995	D	0.861	P	0.001	N	0.677	N	2.3	M
Sample_1325-3	chr6	51799019	51799019	G	A	exonic	PKHD1	.	nonsynonymous	PKHD1:NM_138694:exon37:c.C6010T:p.P2004S,PKHD1:NM_170724:exon37:c.C6010T:p.P2004S;PKHD1:NM_138694:exon37:c.C6010T:p.P2004S,PKHD1:NM_170724:exon37:c.C6010T:p.P2004S	6p12.3	rs750568137	.	0	0.011	D	1	D	0.995	D	0	D	0.997	D	3.13	M
Sample_913-3	chr16	2810480	2810480	A	G	exonic	SRRM2	.	nonsynonymous	SRRM2:NM_016333:exon10:c.A1012G:p.K338E	16p13.3	rs192564444	0.003	0.0052	.	.	0.993	D	0.956	D	0.005	N	0.796	N	0.345	N
Sample_913-3	chr16	2817599	2817599	C	A	exonic	SRRM2	.	nonsynonymous	SRRM2:NM_016333:exon11:c.C7070A:p.T2357N	16p13.3	rs140325892	0.002	0.0024	.	.	0.734	P	0.254	B	0.001	N	0.839	N	0.55	N
Sample_1748-3	chr16	2810462	2810462	A	G	exonic	SRRM2	.	nonsynonymous	SRRM2:NM_016333:exon10:c.A994G:p.S332G	16p13.3	rs753275497	.	0	.	.	0	B	0	B	0.001	N	0.999	N	0.345	N
Sample_1748-3	chr16	2810480	2810480	A	G	exonic	SRRM2	.	nonsynonymous	SRRM2:NM_016333:exon10:c.A1012G:p.K338E	16p13.3	rs192564444	0.003	0.0052	.	.	0.993	D	0.956	D	0.005	N	0.796	N	0.345	N
Sample_554-3	chr7	149500830	149500830	C	A	exonic	SSPO	.	stopgain	SSPO:NM_198455:exon55:c.C8148A:p.C2716X	7q36.1	.	.	.	.	.	.	.	.	.	.	.	.	.	.	.
Sample_554-3	chr7	149511595	149511595	A	G	exonic	SSPO	.	nonsynonymous	SSPO:NM_198455:exon73:c.A10255G:p.M3419V	7q36.1	rs531332105	.	0	.	.	0	B	0	B	.	.	.	.	.	.
Sample_1049-3	chr7	149489735	149489735	C	T	exonic	SSPO	.	stopgain	SSPO:NM_198455:exon38:c.C5791T:p.Q1931X	7q36.1	.	.	.	.	.	.	.	.	.	.	.	.	.	.	.
Sample_1049-3	chr7	149503944	149503944	C	T	exonic	SSPO	.	nonsynonymous	SSPO:NM_198455:exon60:c.C8768T:p.A2923V	7q36.1	rs191161538	0.004	0.0013	.	.	0.004	B	0.004	B	.	.	.	.	.	.
Sample_641-3	chr19	4818026	4818026	C	T	exonic	TICAM1	.	nonsynonymous	TICAM1:NM_182919:exon2:c.G364A:p.V122I	19p13.3	rs143789239	0.001	0.0021	0.046	D	0.005	B	0.003	B	0.079	N	1	N	0.345	N
Sample_641-3	chr19	4818211	4818211	G	C	exonic	TICAM1	.	nonsynonymous	TICAM1:NM_182919:exon2:c.C179G:p.S60C	19p13.3	rs201782115	0.0089	0.0041	0.257	T	0.104	B	0.093	B	0.05	N	1	N	1.445	L
Sample_1044-3	chr19	4818211	4818211	G	C	exonic	TICAM1	.	nonsynonymous	TICAM1:NM_182919:exon2:c.C179G:p.S60C	19p13.3	rs201782115	0.0089	0.0041	0.257	T	0.104	B	0.093	B	0.05	N	1	N	1.445	L
Sample_1044-3	chr19	4818026	4818026	C	T	exonic	TICAM1	.	nonsynonymous	TICAM1:NM_182919:exon2:c.G364A:p.V122I	19p13.3	rs143789239	0.001	0.0021	0.046	D	0.005	B	0.003	B	0.079	N	1	N	0.345	N
Sample_769-3	chr8	143396446	143396446	C	G	exonic	TSNARE1	.	nonsynonymous	TSNARE1:NM_001291931:exon6:c.G332C:p.R111P,TSNARE1:NM_145003:exon8:c.G992C:p.R331P;TSNARE1:NM_001291931:exon6:c.G332C:p.R111P,TSNARE1:NM_145003:exon8:c.G992C:p.R331P	8q24.3	.	.	.	0.022	D	0.001	B	0.002	B	.	.	1	N	0.69	N
Sample_769-3	chr8	143427178	143427178	C	T	exonic	TSNARE1	.	nonsynonymous	TSNARE1:NM_145003:exon3:c.G164A:p.R55H;TSNARE1:NM_145003:exon3:c.G164A:p.R55H	8q24.3	rs33970858	0.001	0.0006	0.028	D	0.018	B	0.001	B	0.611	U	1	N	0	N
Sample_1065-3	chr8	143427178	143427178	C	T	exonic	TSNARE1	.	nonsynonymous	TSNARE1:NM_145003:exon3:c.G164A:p.R55H;TSNARE1:NM_145003:exon3:c.G164A:p.R55H	8q24.3	rs33970858	0.001	0.0006	0.028	D	0.018	B	0.001	B	0.611	U	1	N	0	N
Sample_1065-3	chr8	143396446	143396446	C	G	exonic	TSNARE1	.	nonsynonymous	TSNARE1:NM_001291931:exon6:c.G332C:p.R111P,TSNARE1:NM_145003:exon8:c.G992C:p.R331P;TSNARE1:NM_001291931:exon6:c.G332C:p.R111P,TSNARE1:NM_145003:exon8:c.G992C:p.R331P	8q24.3	.	.	.	0.022	D	0.001	B	0.002	B	.	.	1	N	0.69	N
Sample_549-3	chr2	179640716	179640716	A	T	exonic	TTN	.	nonsynonymous	TTN:NM_003319:exon27:c.T5737A:p.F1913I,TTN:NM_133432:exon27:c.T5737A:p.F1913I,TTN:NM_133437:exon27:c.T5737A:p.F1913I,TTN:NM_001256850:exon28:c.T5875A:p.F1959I,TTN:NM_001267550:exon28:c.T5875A:p.F1959I,TTN:NM_133378:exon28:c.T5875A:p.F1959I,TTN:NM_133379:exon28:c.T5875A:p.F1959I;TTN:NM_003319:exon27:c.T5737A:p.F1913I,TTN:NM_133432:exon27:c.T5737A:p.F1913I,TTN:NM_133437:exon27:c.T5737A:p.F1913I,TTN…	2q31.2	rs562856820	.	0	0.164	T	1	D	0.998	D	.	.	0.996	D	1.04	L
Sample_549-3	chr2	179579769	179579769	C	T	exonic	TTN	.	nonsynonymous	TTN:NM_133378:exon87:c.G22412A:p.C7471Y,TTN:NM_001256850:exon88:c.G25193A:p.C8398Y,TTN:NM_001267550:exon90:c.G26144A:p.C8715Y;TTN:NM_133378:exon87:c.G22412A:p.C7471Y,TTN:NM_001256850:exon88:c.G25193A:p.C8398Y,TTN:NM_001267550:exon90:c.G26144A:p.C8715Y;TTN:NM_133378:exon87:c.G22412A:p.C7471Y,TTN:NM_001256850:exon88:c.G25193A:p.C8398Y,TTN:NM_001267550:exon90:c.G26144A:p.C8715Y;TTN:NM_133378:exon87:…	2q31.2	rs183499397	0.001	0.0008	0.004	D	1	D	1	D	.	.	1	D	4.58	H
Sample_644-3	chr2	179650715	179650715	C	T	exonic	TTN	.	nonsynonymous	TTN:NM_003319:exon13:c.G2092A:p.A698T,TTN:NM_133432:exon13:c.G2092A:p.A698T,TTN:NM_133437:exon13:c.G2092A:p.A698T,TTN:NM_001256850:exon14:c.G2230A:p.A744T,TTN:NM_001267550:exon14:c.G2230A:p.A744T,TTN:NM_133378:exon14:c.G2230A:p.A744T,TTN:NM_133379:exon14:c.G2230A:p.A744T;TTN:NM_003319:exon13:c.G2092A:p.A698T,TTN:NM_133432:exon13:c.G2092A:p.A698T,TTN:NM_133437:exon13:c.G2092A:p.A698T,TTN:NM_001256…	2q31.2	rs144639994	0.006	0.0037	1	T	0	B	0.001	B	.	.	1	N	-0.695	N
Sample_644-3	chr2	179604062	179604062	T	A	exonic	TTN	.	nonsynonymous	TTN:NM_003319:exon45:c.A12809T:p.K4270I,TTN:NM_001256850:exon46:c.A12947T:p.K4316I,TTN:NM_133432:exon46:c.A13184T:p.K4395I,TTN:NM_133437:exon46:c.A13385T:p.K4462I,TTN:NM_001267550:exon48:c.A13898T:p.K4633I;TTN:NM_003319:exon45:c.A12809T:p.K4270I,TTN:NM_001256850:exon46:c.A12947T:p.K4316I,TTN:NM_133432:exon46:c.A13184T:p.K4395I,TTN:NM_133437:exon46:c.A13385T:p.K4462I,TTN:NM_001267550:exon48:c.A138…	2q31.2	rs555756236	0.001	0.0015	0.187	T	0.171	B	0.283	B	.	.	1	D	1.19	L
Sample_644-3	chr2	179640583	179640583	C	T	exonic	TTN	.	nonsynonymous	TTN:NM_003319:exon27:c.G5870A:p.R1957H,TTN:NM_133432:exon27:c.G5870A:p.R1957H,TTN:NM_133437:exon27:c.G5870A:p.R1957H,TTN:NM_001256850:exon28:c.G6008A:p.R2003H,TTN:NM_001267550:exon28:c.G6008A:p.R2003H,TTN:NM_133378:exon28:c.G6008A:p.R2003H,TTN:NM_133379:exon28:c.G6008A:p.R2003H;TTN:NM_003319:exon27:c.G5870A:p.R1957H,TTN:NM_133432:exon27:c.G5870A:p.R1957H,TTN:NM_133437:exon27:c.G5870A:p.R1957H,TTN…	2q31.2	rs753167856	.	0.0005	0.034	D	1	D	0.999	D	.	.	1	D	1.04	L
Sample_644-3	chr2	179440367	179440367	C	T	exonic	TTN	.	nonsynonymous	TTN:NM_003319:exon154:c.G43297A:p.G14433S,TTN:NM_133432:exon155:c.G43672A:p.G14558S,TTN:NM_133437:exon155:c.G43873A:p.G14625S,TTN:NM_133378:exon275:c.G62788A:p.G20930S,TTN:NM_001256850:exon276:c.G65569A:p.G21857S,TTN:NM_001267550:exon326:c.G70492A:p.G23498S;TTN:NM_003319:exon154:c.G43297A:p.G14433S,TTN:NM_133432:exon155:c.G43672A:p.G14558S,TTN:NM_133437:exon155:c.G43873A:p.G14625S,TTN:NM_133378:e…	2q31.2	rs370771532	.	0	0.059	T	0.442	B	0.166	B	.	.	0.719	N	1.97	M
Sample_644-3	chr2	179489447	179489447	C	T	exonic	TTN	.	nonsynonymous	TTN:NM_003319:exon70:c.G17365A:p.E5789K,TTN:NM_133432:exon71:c.G17740A:p.E5914K,TTN:NM_133437:exon71:c.G17941A:p.E5981K,TTN:NM_133378:exon191:c.G36856A:p.E12286K,TTN:NM_001256850:exon192:c.G39637A:p.E13213K,TTN:NM_001267550:exon242:c.G44560A:p.E14854K;TTN:NM_003319:exon70:c.G17365A:p.E5789K,TTN:NM_133432:exon71:c.G17740A:p.E5914K,TTN:NM_133437:exon71:c.G17941A:p.E5981K,TTN:NM_133378:exon191:c.G36…	2q31.2	.	.	.	0.235	T	0.958	D	0.689	P	.	.	1	D	1.255	L
Sample_760-3	chr2	179613112	179613112	G	A	exonic	TTN	.	nonsynonymous	TTN:NM_133379:exon46:c.C14015T:p.A4672V;TTN:NM_133379:exon46:c.C14015T:p.A4672V;TTN:NM_133379:exon46:c.C14015T:p.A4672V;TTN:NM_133379:exon46:c.C14015T:p.A4672V;TTN:NM_133379:exon46:c.C14015T:p.A4672V;TTN:NM_133379:exon46:c.C14015T:p.A4672V;TTN:NM_133379:exon46:c.C14015T:p.A4672V	2q31.2	rs551658963	0.005	0.0038	0.079	T	0	B	0.001	B	.	.	1	N	0.345	N
Sample_760-3	chr2	179613873	179613873	A	C	exonic	TTN	.	stopgain	TTN:NM_133379:exon46:c.T13254G:p.Y4418X;TTN:NM_133379:exon46:c.T13254G:p.Y4418X;TTN:NM_133379:exon46:c.T13254G:p.Y4418X;TTN:NM_133379:exon46:c.T13254G:p.Y4418X;TTN:NM_133379:exon46:c.T13254G:p.Y4418X;TTN:NM_133379:exon46:c.T13254G:p.Y4418X;TTN:NM_133379:exon46:c.T13254G:p.Y4418X	2q31.2	rs182321835	0.001	0.0007	.	.	.	.	.	.	.	.	1	D	.	.
Sample_760-3	chr2	179634520	179634520	C	T	exonic	TTN	.	nonsynonymous	TTN:NM_003319:exon36:c.G8650A:p.V2884I,TTN:NM_133432:exon36:c.G8650A:p.V2884I,TTN:NM_133437:exon36:c.G8650A:p.V2884I,TTN:NM_001256850:exon37:c.G8788A:p.V2930I,TTN:NM_001267550:exon37:c.G8788A:p.V2930I,TTN:NM_133378:exon37:c.G8788A:p.V2930I,TTN:NM_133379:exon37:c.G8788A:p.V2930I;TTN:NM_003319:exon36:c.G8650A:p.V2884I,TTN:NM_133432:exon36:c.G8650A:p.V2884I,TTN:NM_133437:exon36:c.G8650A:p.V2884I,TTN…	2q31.2	rs56373393	0.005	0.0038	0.484	T	1	D	0.996	D	.	.	1	D	0.745	N
Sample_760-3	chr2	179514313	179514313	G	T	exonic	TTN	.	nonsynonymous	TTN:NM_001267550:exon212:c.C39941A:p.T13314N;TTN:NM_001267550:exon212:c.C39941A:p.T13314N;TTN:NM_001267550:exon212:c.C39941A:p.T13314N;TTN:NM_001267550:exon212:c.C39941A:p.T13314N;TTN:NM_001267550:exon212:c.C39941A:p.T13314N;TTN:NM_001267550:exon212:c.C39941A:p.T13314N;TTN:NM_001267550:exon212:c.C39941A:p.T13314N	2q31.2	rs543338451	0.005	0.0019	0.14	T	0.8	P	0.188	B	.	.	1	N	.	.
Sample_760-3	chr2	179529213	179529213	T	C	exonic	TTN	.	nonsynonymous	TTN:NM_001267550:exon168:c.A36254G:p.Q12085R;TTN:NM_001267550:exon168:c.A36254G:p.Q12085R;TTN:NM_001267550:exon168:c.A36254G:p.Q12085R;TTN:NM_001267550:exon168:c.A36254G:p.Q12085R;TTN:NM_001267550:exon168:c.A36254G:p.Q12085R;TTN:NM_001267550:exon168:c.A36254G:p.Q12085R;TTN:NM_001267550:exon168:c.A36254G:p.Q12085R	2q31.2	rs183220684	0.005	0.0039	.	.	0.003	B	0.005	B	.	.	1	N	.	.
Sample_760-3	chr2	179577222	179577222	C	A	exonic	TTN	.	nonsynonymous	TTN:NM_133378:exon92:c.G23695T:p.V7899F,TTN:NM_001256850:exon93:c.G26476T:p.V8826F,TTN:NM_001267550:exon95:c.G27427T:p.V9143F;TTN:NM_133378:exon92:c.G23695T:p.V7899F,TTN:NM_001256850:exon93:c.G26476T:p.V8826F,TTN:NM_001267550:exon95:c.G27427T:p.V9143F;TTN:NM_133378:exon92:c.G23695T:p.V7899F,TTN:NM_001256850:exon93:c.G26476T:p.V8826F,TTN:NM_001267550:exon95:c.G27427T:p.V9143F;TTN:NM_133378:exon92:…	2q31.2	rs186857044	0.001	0.0014	0.005	D	0.991	D	0.93	D	.	.	1	D	2.39	M
Sample_760-3	chr2	179430305	179430305	G	A	exonic	TTN	.	nonsynonymous	TTN:NM_003319:exon154:c.C53359T:p.R17787C,TTN:NM_133432:exon155:c.C53734T:p.R17912C,TTN:NM_133437:exon155:c.C53935T:p.R17979C,TTN:NM_133378:exon275:c.C72850T:p.R24284C,TTN:NM_001256850:exon276:c.C75631T:p.R25211C,TTN:NM_001267550:exon326:c.C80554T:p.R26852C;TTN:NM_003319:exon154:c.C53359T:p.R17787C,TTN:NM_133432:exon155:c.C53734T:p.R17912C,TTN:NM_133437:exon155:c.C53935T:p.R17979C,TTN:NM_133378:e…	2q31.2	rs185887755	0.003	0.0063	0.037	D	1	D	0.941	D	.	.	1	D	3.92	H
Sample_841-3	chr2	179570004	179570004	T	A	exonic	TTN	.	nonsynonymous	TTN:NM_133378:exon100:c.A25769T:p.E8590V,TTN:NM_001256850:exon101:c.A28550T:p.E9517V,TTN:NM_001267550:exon103:c.A29501T:p.E9834V;TTN:NM_133378:exon100:c.A25769T:p.E8590V,TTN:NM_001256850:exon101:c.A28550T:p.E9517V,TTN:NM_001267550:exon103:c.A29501T:p.E9834V;TTN:NM_133378:exon100:c.A25769T:p.E8590V,TTN:NM_001256850:exon101:c.A28550T:p.E9517V,TTN:NM_001267550:exon103:c.A29501T:p.E9834V;TTN:NM_13337…	2q31.2	.	.	.	0.009	D	0.999	D	0.996	D	.	.	1	D	2.325	M
Sample_841-3	chr2	179592500	179592500	G	A	exonic	TTN	.	nonsynonymous	TTN:NM_133378:exon65:c.C16073T:p.P5358L,TTN:NM_001256850:exon66:c.C18854T:p.P6285L,TTN:NM_001267550:exon68:c.C19805T:p.P6602L;TTN:NM_133378:exon65:c.C16073T:p.P5358L,TTN:NM_001256850:exon66:c.C18854T:p.P6285L,TTN:NM_001267550:exon68:c.C19805T:p.P6602L;TTN:NM_133378:exon65:c.C16073T:p.P5358L,TTN:NM_001256850:exon66:c.C18854T:p.P6285L,TTN:NM_001267550:exon68:c.C19805T:p.P6602L;TTN:NM_133378:exon65:…	2q31.2	.	.	.	0.027	D	1	D	1	D	.	.	1	D	2.47	M
Sample_978-3	chr2	179593067	179593067	C	G	exonic	TTN	.	nonsynonymous	TTN:NM_133378:exon64:c.G15752C:p.G5251A,TTN:NM_001256850:exon65:c.G18533C:p.G6178A,TTN:NM_001267550:exon67:c.G19484C:p.G6495A;TTN:NM_133378:exon64:c.G15752C:p.G5251A,TTN:NM_001256850:exon65:c.G18533C:p.G6178A,TTN:NM_001267550:exon67:c.G19484C:p.G6495A;TTN:NM_133378:exon64:c.G15752C:p.G5251A,TTN:NM_001256850:exon65:c.G18533C:p.G6178A,TTN:NM_001267550:exon67:c.G19484C:p.G6495A;TTN:NM_133378:exon64:…	2q31.2	rs182633829	0.001	0.0003	0.049	D	0.991	D	0.838	P	.	.	1	D	3.795	H
Sample_978-3	chr2	179547564	179547564	C	G	exonic	TTN	.	nonsynonymous	TTN:NM_133378:exon132:c.G29222C:p.R9741P,TTN:NM_001256850:exon133:c.G32003C:p.R10668P,TTN:NM_001267550:exon135:c.G32954C:p.R10985P;TTN:NM_133378:exon132:c.G29222C:p.R9741P,TTN:NM_001256850:exon133:c.G32003C:p.R10668P,TTN:NM_001267550:exon135:c.G32954C:p.R10985P;TTN:NM_133378:exon132:c.G29222C:p.R9741P,TTN:NM_001256850:exon133:c.G32003C:p.R10668P,TTN:NM_001267550:exon135:c.G32954C:p.R10985P;TTN:NM…	2q31.2	rs181395238	0.004	0.0073	0.23	T	0.753	P	0.524	P	.	.	1	N	0.695	N
Sample_1065-3	chr2	179613513	179613513	T	G	exonic	TTN	.	nonsynonymous	TTN:NM_133379:exon46:c.A13614C:p.Q4538H;TTN:NM_133379:exon46:c.A13614C:p.Q4538H;TTN:NM_133379:exon46:c.A13614C:p.Q4538H;TTN:NM_133379:exon46:c.A13614C:p.Q4538H;TTN:NM_133379:exon46:c.A13614C:p.Q4538H;TTN:NM_133379:exon46:c.A13614C:p.Q4538H	2q31.2	rs139344272	0.0079	0.0075	0	D	0.029	B	0.018	B	.	.	1	N	0.895	L
Sample_1065-3	chr2	179635985	179635985	G	A	exonic	TTN	.	nonsynonymous	TTN:NM_003319:exon33:c.C7931T:p.T2644I,TTN:NM_133432:exon33:c.C7931T:p.T2644I,TTN:NM_133437:exon33:c.C7931T:p.T2644I,TTN:NM_001256850:exon34:c.C8069T:p.T2690I,TTN:NM_001267550:exon34:c.C8069T:p.T2690I,TTN:NM_133378:exon34:c.C8069T:p.T2690I,TTN:NM_133379:exon34:c.C8069T:p.T2690I;TTN:NM_003319:exon33:c.C7931T:p.T2644I,TTN:NM_133432:exon33:c.C7931T:p.T2644I,TTN:NM_133437:exon33:c.C7931T:p.T2644I,TTN…	2q31.2	rs374620001	0.0079	0.0075	0.044	D	0.999	D	0.976	D	.	.	0.99	D	2.495	M
Sample_1065-3	chr2	179575894	179575894	T	C	exonic	TTN	.	nonsynonymous	TTN:NM_133378:exon94:c.A24337G:p.T8113A,TTN:NM_001256850:exon95:c.A27118G:p.T9040A,TTN:NM_001267550:exon97:c.A28069G:p.T9357A;TTN:NM_133378:exon94:c.A24337G:p.T8113A,TTN:NM_001256850:exon95:c.A27118G:p.T9040A,TTN:NM_001267550:exon97:c.A28069G:p.T9357A;TTN:NM_133378:exon94:c.A24337G:p.T8113A,TTN:NM_001256850:exon95:c.A27118G:p.T9040A,TTN:NM_001267550:exon97:c.A28069G:p.T9357A;TTN:NM_133378:exon94:…	2q31.2	.	.	.	0.086	T	0.625	P	0.266	B	.	.	1	D	1.685	L
Sample_1067-3	chr2	179408940	179408940	C	T	exonic	TTN	.	nonsynonymous	TTN:NM_003319:exon173:c.G68821A:p.V22941M,TTN:NM_133432:exon174:c.G69196A:p.V23066M,TTN:NM_133437:exon174:c.G69397A:p.V23133M,TTN:NM_133378:exon294:c.G88312A:p.V29438M,TTN:NM_001256850:exon295:c.G91093A:p.V30365M,TTN:NM_001267550:exon345:c.G96016A:p.V32006M;TTN:NM_003319:exon173:c.G68821A:p.V22941M,TTN:NM_133432:exon174:c.G69196A:p.V23066M,TTN:NM_133437:exon174:c.G69397A:p.V23133M,TTN:NM_133378:e…	2q31.2	rs191786700	.	0	0.072	T	0.09	B	0.015	B	.	.	0.999	D	1.5	L
Sample_1067-3	chr2	179434249	179434249	C	T	exonic	TTN	.	nonsynonymous	TTN:NM_003319:exon154:c.G49415A:p.R16472H,TTN:NM_133432:exon155:c.G49790A:p.R16597H,TTN:NM_133437:exon155:c.G49991A:p.R16664H,TTN:NM_133378:exon275:c.G68906A:p.R22969H,TTN:NM_001256850:exon276:c.G71687A:p.R23896H,TTN:NM_001267550:exon326:c.G76610A:p.R25537H;TTN:NM_003319:exon154:c.G49415A:p.R16472H,TTN:NM_133432:exon155:c.G49790A:p.R16597H,TTN:NM_133437:exon155:c.G49991A:p.R16664H,TTN:NM_133378:e…	2q31.2	rs561977468	.	0.0014	0.006	D	0.783	P	0.391	B	.	.	1	D	1.86	L
Sample_1073-3	chr2	179469756	179469756	G	A	exonic	TTN	.	nonsynonymous	TTN:NM_003319:exon108:c.C26953T:p.R8985C,TTN:NM_133432:exon109:c.C27328T:p.R9110C,TTN:NM_133437:exon109:c.C27529T:p.R9177C,TTN:NM_133378:exon229:c.C46444T:p.R15482C,TTN:NM_001256850:exon230:c.C49225T:p.R16409C,TTN:NM_001267550:exon280:c.C54148T:p.R18050C;TTN:NM_003319:exon108:c.C26953T:p.R8985C,TTN:NM_133432:exon109:c.C27328T:p.R9110C,TTN:NM_133437:exon109:c.C27529T:p.R9177C,TTN:NM_133378:exon229…	2q31.2	rs55734111	0.0069	0.0093	0.087	T	1	D	0.973	D	.	.	1	D	1.215	L
Sample_1073-3	chr2	179425208	179425208	G	T	exonic	TTN	.	nonsynonymous	TTN:NM_003319:exon154:c.C58456A:p.P19486T,TTN:NM_133432:exon155:c.C58831A:p.P19611T,TTN:NM_133437:exon155:c.C59032A:p.P19678T,TTN:NM_133378:exon275:c.C77947A:p.P25983T,TTN:NM_001256850:exon276:c.C80728A:p.P26910T,TTN:NM_001267550:exon326:c.C85651A:p.P28551T;TTN:NM_003319:exon154:c.C58456A:p.P19486T,TTN:NM_133432:exon155:c.C58831A:p.P19611T,TTN:NM_133437:exon155:c.C59032A:p.P19678T,TTN:NM_133378:e…	2q31.2	rs142478636	0.004	0.0026	0.004	D	1	D	0.999	D	.	.	1	D	3.82	H
Sample_1073-3	chr2	179440817	179440817	C	T	exonic	TTN	.	nonsynonymous	TTN:NM_003319:exon154:c.G42847A:p.A14283T,TTN:NM_133432:exon155:c.G43222A:p.A14408T,TTN:NM_133437:exon155:c.G43423A:p.A14475T,TTN:NM_133378:exon275:c.G62338A:p.A20780T,TTN:NM_001256850:exon276:c.G65119A:p.A21707T,TTN:NM_001267550:exon326:c.G70042A:p.A23348T;TTN:NM_003319:exon154:c.G42847A:p.A14283T,TTN:NM_133432:exon155:c.G43222A:p.A14408T,TTN:NM_133437:exon155:c.G43423A:p.A14475T,TTN:NM_133378:e…	2q31.2	rs775146212	.	0.0018	0.044	D	0.477	P	0.371	B	.	.	1	D	1.54	L
Sample_1082-3	chr2	179439578	179439578	T	A	exonic	TTN	.	nonsynonymous	TTN:NM_003319:exon154:c.A44086T:p.N14696Y,TTN:NM_133432:exon155:c.A44461T:p.N14821Y,TTN:NM_133437:exon155:c.A44662T:p.N14888Y,TTN:NM_133378:exon275:c.A63577T:p.N21193Y,TTN:NM_001256850:exon276:c.A66358T:p.N22120Y,TTN:NM_001267550:exon326:c.A71281T:p.N23761Y;TTN:NM_003319:exon154:c.A44086T:p.N14696Y,TTN:NM_133432:exon155:c.A44461T:p.N14821Y,TTN:NM_133437:exon155:c.A44662T:p.N14888Y,TTN:NM_133378:e…	2q31.2	.	.	.	0.004	D	0.999	D	0.964	D	.	.	1	D	1.15	L
Sample_1082-3	chr2	179433011	179433011	G	A	exonic	TTN	.	nonsynonymous	TTN:NM_003319:exon154:c.C50653T:p.L16885F,TTN:NM_133432:exon155:c.C51028T:p.L17010F,TTN:NM_133437:exon155:c.C51229T:p.L17077F,TTN:NM_133378:exon275:c.C70144T:p.L23382F,TTN:NM_001256850:exon276:c.C72925T:p.L24309F,TTN:NM_001267550:exon326:c.C77848T:p.L25950F;TTN:NM_003319:exon154:c.C50653T:p.L16885F,TTN:NM_133432:exon155:c.C51028T:p.L17010F,TTN:NM_133437:exon155:c.C51229T:p.L17077F,TTN:NM_133378:e…	2q31.2	rs376814602	0.003	0.0022	0.119	T	0.991	D	0.93	D	.	.	0.966	D	0.555	N
Sample_1082-3	chr2	179616568	179616568	G	A	exonic	TTN	.	nonsynonymous	TTN:NM_133379:exon46:c.C10559T:p.P3520L;TTN:NM_133379:exon46:c.C10559T:p.P3520L;TTN:NM_133379:exon46:c.C10559T:p.P3520L;TTN:NM_133379:exon46:c.C10559T:p.P3520L;TTN:NM_133379:exon46:c.C10559T:p.P3520L;TTN:NM_133379:exon46:c.C10559T:p.P3520L	2q31.2	rs189445085	0.001	0.0008	0.31	T	1	D	0.977	D	.	.	1	D	2.005	M
Sample_1087-3	chr2	179642552	179642552	T	A	exonic	TTN	.	nonsynonymous	TTN:NM_003319:exon24:c.A4221T:p.R1407S,TTN:NM_133432:exon24:c.A4221T:p.R1407S,TTN:NM_133437:exon24:c.A4221T:p.R1407S,TTN:NM_001256850:exon25:c.A4359T:p.R1453S,TTN:NM_001267550:exon25:c.A4359T:p.R1453S,TTN:NM_133378:exon25:c.A4359T:p.R1453S,TTN:NM_133379:exon25:c.A4359T:p.R1453S;TTN:NM_003319:exon24:c.A4221T:p.R1407S,TTN:NM_133432:exon24:c.A4221T:p.R1407S,TTN:NM_133437:exon24:c.A4221T:p.R1407S,TTN…	2q31.2	rs376857956	0.006	0.0053	0.087	T	1	D	0.998	D	.	.	0.95	N	1.905	M
Sample_1087-3	chr2	179428171	179428171	C	T	exonic	TTN	.	nonsynonymous	TTN:NM_003319:exon154:c.G55493A:p.R18498H,TTN:NM_133432:exon155:c.G55868A:p.R18623H,TTN:NM_133437:exon155:c.G56069A:p.R18690H,TTN:NM_133378:exon275:c.G74984A:p.R24995H,TTN:NM_001256850:exon276:c.G77765A:p.R25922H,TTN:NM_001267550:exon326:c.G82688A:p.R27563H;TTN:NM_003319:exon154:c.G55493A:p.R18498H,TTN:NM_133432:exon155:c.G55868A:p.R18623H,TTN:NM_133437:exon155:c.G56069A:p.R18690H,TTN:NM_133378:e…	2q31.2	rs118079537	0.003	0.0024	0.095	T	0.022	B	0.003	B	.	.	1	D	1.72	L
Sample_1173-3	chr2	179667003	179667003	C	T	exonic	TTN	.	nonsynonymous	TTN:NM_001256850:exon3:c.G157A:p.G53S,TTN:NM_001267550:exon3:c.G157A:p.G53S,TTN:NM_003319:exon3:c.G157A:p.G53S,TTN:NM_133378:exon3:c.G157A:p.G53S,TTN:NM_133379:exon3:c.G157A:p.G53S,TTN:NM_133432:exon3:c.G157A:p.G53S,TTN:NM_133437:exon3:c.G157A:p.G53S;TTN:NM_001256850:exon3:c.G157A:p.G53S,TTN:NM_001267550:exon3:c.G157A:p.G53S,TTN:NM_003319:exon3:c.G157A:p.G53S,TTN:NM_133378:exon3:c.G157A:p.G53S,TT…	2q31.2	rs150902810	.	0.0001	0.126	T	1	D	0.999	D	.	.	1	D	0.255	N
Sample_1173-3	chr2	179497119	179497119	G	T	exonic	TTN	.	nonsynonymous	TTN:NM_003319:exon64:c.C16307A:p.T5436N,TTN:NM_133432:exon65:c.C16682A:p.T5561N,TTN:NM_133437:exon65:c.C16883A:p.T5628N,TTN:NM_133378:exon185:c.C35798A:p.T11933N,TTN:NM_001256850:exon186:c.C38579A:p.T12860N,TTN:NM_001267550:exon236:c.C43502A:p.T14501N;TTN:NM_003319:exon64:c.C16307A:p.T5436N,TTN:NM_133432:exon65:c.C16682A:p.T5561N,TTN:NM_133437:exon65:c.C16883A:p.T5628N,TTN:NM_133378:exon185:c.C35…	2q31.2	rs115825044	.	0.0009	0.136	T	0.891	P	0.494	P	.	.	0.754	D	1.65	L
Sample_1325-3	chr2	179426305	179426305	C	T	exonic	TTN	.	nonsynonymous	TTN:NM_003319:exon154:c.G57359A:p.R19120Q,TTN:NM_133432:exon155:c.G57734A:p.R19245Q,TTN:NM_133437:exon155:c.G57935A:p.R19312Q,TTN:NM_133378:exon275:c.G76850A:p.R25617Q,TTN:NM_001256850:exon276:c.G79631A:p.R26544Q,TTN:NM_001267550:exon326:c.G84554A:p.R28185Q;TTN:NM_003319:exon154:c.G57359A:p.R19120Q,TTN:NM_133432:exon155:c.G57734A:p.R19245Q,TTN:NM_133437:exon155:c.G57935A:p.R19312Q,TTN:NM_133378:e…	2q31.2	rs371516793	.	0.0001	0.502	T	0	B	0.001	B	.	.	0.999	N	0.75	N
Sample_1325-3	chr2	179404834	179404834	C	G	exonic	TTN	.	nonsynonymous	TTN:NM_003319:exon179:c.G70864C:p.A23622P,TTN:NM_133432:exon180:c.G71239C:p.A23747P,TTN:NM_133437:exon180:c.G71440C:p.A23814P,TTN:NM_133378:exon300:c.G90355C:p.A30119P,TTN:NM_001256850:exon301:c.G93136C:p.A31046P,TTN:NM_001267550:exon351:c.G98059C:p.A32687P;TTN:NM_003319:exon179:c.G70864C:p.A23622P,TTN:NM_133432:exon180:c.G71239C:p.A23747P,TTN:NM_133437:exon180:c.G71440C:p.A23814P,TTN:NM_133378:e…	2q31.2	.	.	.	0.014	D	1	D	0.999	D	.	.	1	D	2.965	M
Sample_1325-3	chr2	179514619	179514619	G	A	exonic	TTN	.	nonsynonymous	TTN:NM_133378:exon165:c.C32518T:p.P10840S,TTN:NM_001256850:exon166:c.C35299T:p.P11767S,TTN:NM_001267550:exon211:c.C39820T:p.P13274S;TTN:NM_133378:exon165:c.C32518T:p.P10840S,TTN:NM_001256850:exon166:c.C35299T:p.P11767S,TTN:NM_001267550:exon211:c.C39820T:p.P13274S;TTN:NM_133378:exon165:c.C32518T:p.P10840S,TTN:NM_001256850:exon166:c.C35299T:p.P11767S,TTN:NM_001267550:exon211:c.C39820T:p.P13274S;TTN…	2q31.2	rs765750954	.	0.0015	0.354	T	0.006	B	0.008	B	.	.	1	D	1.445	L
Sample_1848-3	chr2	179498042	179498042	T	C	exonic	TTN	.	nonsynonymous	TTN:NM_003319:exon61:c.A15763G:p.K5255E,TTN:NM_133432:exon62:c.A16138G:p.K5380E,TTN:NM_133437:exon62:c.A16339G:p.K5447E,TTN:NM_133378:exon182:c.A35254G:p.K11752E,TTN:NM_001256850:exon183:c.A38035G:p.K12679E,TTN:NM_001267550:exon233:c.A42958G:p.K14320E;TTN:NM_003319:exon61:c.A15763G:p.K5255E,TTN:NM_133432:exon62:c.A16138G:p.K5380E,TTN:NM_133437:exon62:c.A16339G:p.K5447E,TTN:NM_133378:exon182:c.A35…	2q31.2	rs6723526	0.005	0.007	0.089	T	0.997	D	0.985	D	.	.	0	P	1.135	L
Sample_1848-3	chr2	179612553	179612553	T	G	exonic	TTN	.	nonsynonymous	TTN:NM_133379:exon46:c.A14574C:p.K4858N;TTN:NM_133379:exon46:c.A14574C:p.K4858N;TTN:NM_133379:exon46:c.A14574C:p.K4858N;TTN:NM_133379:exon46:c.A14574C:p.K4858N;TTN:NM_133379:exon46:c.A14574C:p.K4858N;TTN:NM_133379:exon46:c.A14574C:p.K4858N;TTN:NM_133379:exon46:c.A14574C:p.K4858N	2q31.2	rs774462630	.	0.0001	0	D	0	B	0.001	B	.	.	1	N	0.895	L
Sample_1848-3	chr2	179599581	179599581	C	T	exonic	TTN	.	nonsynonymous	TTN:NM_133378:exon48:c.G11338A:p.E3780K,TTN:NM_001256850:exon49:c.G14119A:p.E4707K,TTN:NM_001267550:exon51:c.G15070A:p.E5024K;TTN:NM_133378:exon48:c.G11338A:p.E3780K,TTN:NM_001256850:exon49:c.G14119A:p.E4707K,TTN:NM_001267550:exon51:c.G15070A:p.E5024K;TTN:NM_133378:exon48:c.G11338A:p.E3780K,TTN:NM_001256850:exon49:c.G14119A:p.E4707K,TTN:NM_001267550:exon51:c.G15070A:p.E5024K;TTN:NM_133378:exon48:…	2q31.2	rs750031855	.	0.0007	0.856	T	0.801	P	0.315	B	.	.	1	D	1.205	L
Sample_1861-3	chr2	179594601	179594601	A	C	exonic	TTN	.	nonsynonymous	TTN:NM_133378:exon60:c.T14647G:p.C4883G,TTN:NM_001256850:exon61:c.T17428G:p.C5810G,TTN:NM_001267550:exon63:c.T18379G:p.C6127G;TTN:NM_133378:exon60:c.T14647G:p.C4883G,TTN:NM_001256850:exon61:c.T17428G:p.C5810G,TTN:NM_001267550:exon63:c.T18379G:p.C6127G;TTN:NM_133378:exon60:c.T14647G:p.C4883G,TTN:NM_001256850:exon61:c.T17428G:p.C5810G,TTN:NM_001267550:exon63:c.T18379G:p.C6127G;TTN:NM_133378:exon60:…	2q31.2	rs370812788	0.002	0.0069	0.008	D	1	D	0.998	D	.	.	1	D	4.115	H
Sample_1861-3	chr2	179428171	179428171	C	T	exonic	TTN	.	nonsynonymous	TTN:NM_003319:exon154:c.G55493A:p.R18498H,TTN:NM_133432:exon155:c.G55868A:p.R18623H,TTN:NM_133437:exon155:c.G56069A:p.R18690H,TTN:NM_133378:exon275:c.G74984A:p.R24995H,TTN:NM_001256850:exon276:c.G77765A:p.R25922H,TTN:NM_001267550:exon326:c.G82688A:p.R27563H;TTN:NM_003319:exon154:c.G55493A:p.R18498H,TTN:NM_133432:exon155:c.G55868A:p.R18623H,TTN:NM_133437:exon155:c.G56069A:p.R18690H,TTN:NM_133378:e…	2q31.2	rs118079537	0.003	0.0024	0.095	T	0.022	B	0.003	B	.	.	1	D	1.72	L
