# Supplementary material for: Novel genetic susceptibility loci identified by family based whole exome sequencing in Han Chinese schizophrenia patients
Source: Transl Psychiatry. 2020 Jan 16;10:5. doi: 10.1038/s41398-020-0708-y (PMC7026419; doi:10.1038/s41398-020-0708-y)
Supplement: Supplementary file 5 — Supplementary Table 4 [file 41398_2020_708_MOESM5_ESM.xlsx]

## Sheet: Sheet1
Supplementary Table 4 All the statistical significance SNPs by TDT analysis.
Chromosome	SNP	Position	A1	A2	T	U	OR	L95	U95	CHISQ	P	A:U_PAR	CHISQ_PAR	P_PAR	CHISQ_COM	P_COM	Allele	Mutation_type	Gene_Name	SIFT	PolyPhen	gnomAD_EAS_AF
7	rs1051823	150070814	A	G	43	15	2.867	1.593	5.16	13.52	0.0002364	10:01:00	5.4	0.02014	18.75	1.488e-05	A	downstream_gene_variant	REPIN1	-	-	-
7	rs1051764	150070663	C	T	42	15	2.8	1.553	5.049	12.79	0.0003486	10:01:00	5.4	0.02014	18	2.209e-05	C	downstream_gene_variant	REPIN1	-	-	-
9	rs112081340	68409565	A	G	4	33	0.1212	0.04294	0.3421	22.73	1.865e-06	03:01:00	1	0.3173	17.78	2.479e-05	A	intron_variant,non_coding_transcript_variant	RP11-764K9.1	-	-	-
6	rs1875845	80196848	T	C	39	13	3	1.601	5.62	13	0.0003115	11:02:00	4.263	0.03895	17.25	3.271e-05	T	missense_variant	LCA5	tolerated(1)	benign(0)	0.2498
11	rs3741378	65408937	T	C	39	15	2.6	1.433	4.716	10.67	0.001091	10:00:00	7.143	0.007526	17	3.738e-05	T	missense_variant	SIPA1	deleterious(0.01)	benign(0.094)	0.331
3	rs2302417	52814256	A	T	15	43	0.3488	0.1938	0.6279	13.52	0.0002364	01:05:00	2.667	0.1025	16	6.334e-05	A	intron_variant	ITIH1	-	-	0.3783
11	rs11227247	65422853	C	A	42	18	2.333	1.343	4.053	9.6	0.001946	10:00:00	7.143	0.007526	15.62	7.736e-05	C	intron_variant	RELA	-	-	-
8	rs10755966	81551652	A	G	14	42	0.3333	0.1821	0.6103	14	0.0001828	01:04:00	1.286	0.2568	15.25	9.398e-05	A	3_prime_UTR_variant	ZNF704	-	-	-
22	rs766913778	21576273	T	C	4	22	0.1818	0.06266	0.5276	12.46	0.0004154	01:05:00	2.667	0.1025	15.12	0.0001006	T	intron_variant	GGT2	-	-	0
2	rs9333287	187455278	C	T	3	22	0.1364	0.04082	0.4556	14.44	0.0001447	02:06:00	1.6	0.2059	15.11	0.0001012	T	intron_variant	ITGAV	-	-	0.8601
2	rs200258179	97827820	C	T	0	16	0	0	nan	16	6.334e-05	02:04:00	0.6667	0.4142	14.73	0.0001242	C	intron_variant	ANKRD36	-	-	0.02559
9	rs143321762	43819774	A	T	0	18	0	0	nan	18	2.209e-05	02:02:00	0	1	14.73	0.0001242	A	intron_variant	CNTNAP3B	-	-	-
17	rs3760158	54921494	A	C	16	1	16	2.122	120.6	13.24	0.0002747	03:00:00	1.8	0.1797	14.73	0.0001242	C	synonymous_variant	DGKE	-	-	0.9189
11	rs4753751	96126361	G	A	31	10	3.1	1.52	6.323	10.76	0.001039	05:00:00	5	0.02535	14.7	0.0001263	G	3_prime_UTR_variant	JRKL	-	-	-
3	rs2251219	52584787	C	T	16	44	0.3636	0.2052	0.6444	13.07	0.0003006	03:07:00	1.6	0.2059	14.63	0.0001309	C	synonymous_variant	PBRM1	-	-	0.4311
3	rs1076425	52825462	G	A	16	43	0.3721	0.2096	0.6606	12.36	0.0004396	02:07:00	2.273	0.1317	14.63	0.0001309	G	intron_variant	ITIH1	-	-	-
3	rs1075653	52825528	C	T	16	43	0.3721	0.2096	0.6606	12.36	0.0004396	02:07:00	2.273	0.1317	14.63	0.0001309	C	splice_region_variant,intron_variant	ITIH1	-	-	0.3672
3	rs9324	52825585	C	T	16	43	0.3721	0.2096	0.6606	12.36	0.0004396	02:07:00	2.273	0.1317	14.63	0.0001309	C	synonymous_variant	ITIH1	-	-	0.3673
14	rs2236316	51224417	C	G	4	19	0.2105	0.07162	0.6188	9.783	0.001762	00:05:00	5	0.02535	14.29	0.0001571	C	missense_variant	NIN	tolerated(0.21)	benign(0)	0.1425
3	rs2268026	52778347	C	T	17	45	0.3778	0.2162	0.66	12.65	0.0003765	03:07:00	1.6	0.2059	14.22	0.0001624	C	intron_variant	NEK4	-	-	0.431
3	rs1042779	52821011	G	A	17	44	0.3864	0.2208	0.6762	11.95	0.0005462	02:07:00	2.273	0.1317	14.22	0.0001624	G	missense_variant	ITIH1	tolerated(0.06)	benign(0.001)	0.3766
1	rs150561698	152760642	T	C	46	19	2.421	1.419	4.132	11.22	0.0008112	08:02:00	3	0.08326	14.14	0.0001694	T	3_prime_UTR_variant	LCE1E	-	-	-
1	rs138431239	152760644	T	C	46	19	2.421	1.419	4.132	11.22	0.0008112	08:02:00	3	0.08326	14.14	0.0001694	T	3_prime_UTR_variant	LCE1E	-	-	-
3	rs2286798	52821177	C	A	14	39	0.359	0.1949	0.6611	11.79	0.0005947	02:07:00	2.273	0.1317	14.06	0.0001768	C	intron_variant	ITIH1	-	-	0.362
8	rs1045667	81545195	T	C	15	42	0.3571	0.1981	0.644	12.79	0.0003486	01:04:00	1.286	0.2568	14.06	0.0001768	T	3_prime_UTR_variant	ZNF704	-	-	-
12	rs75771753	32687219	A	G	12	0	NA	NA	NA	12	0.000532	02:00:00	2	0.1573	14	0.0001828	A	intron_variant	FGD4	-	-	-
3	rs678	52820981	T	A	16	42	0.381	0.2142	0.6775	11.66	0.0006402	02:07:00	2.273	0.1317	13.93	0.00019	T	missense_variant	ITIH1	deleterious(0)	probably_damaging(0.997)	0.3602
7	rs3735165	150068371	C	T	40	16	2.5	1.4	4.464	10.29	0.001341	10:02:00	3.556	0.05935	13.84	0.0001993	C	missense_variant	REPIN1	tolerated(1)	benign(0)	0.4935
7	rs6722	150068933	C	T	40	16	2.5	1.4	4.464	10.29	0.001341	10:02:00	3.556	0.05935	13.84	0.0001993	C	synonymous_variant	REPIN1	-	-	0.4972
7	rs1051760	150070630	G	A	40	16	2.5	1.4	4.464	10.29	0.001341	10:02:00	3.556	0.05935	13.84	0.0001993	G	downstream_gene_variant	REPIN1	-	-	-
11	rs2468774	18194827	C	G	23	47	0.4894	0.2972	0.8058	8.229	0.004124	01:12:00	6.368	0.01162	13.76	0.0002073	G	missense_variant	MRGPRX4	tolerated(0.25)	benign(0)	0.432
11	rs2445180	18194878	T	G	23	47	0.4894	0.2972	0.8058	8.229	0.004124	01:12:00	6.368	0.01162	13.76	0.0002073	G	missense_variant	MRGPRX4	tolerated(1)	benign(0)	-
3	rs7639267	52568805	T	G	16	41	0.3902	0.219	0.6954	10.96	0.0009285	02:07:00	2.778	0.09558	13.64	0.0002218	T	upstream_gene_variant	NT5DC2	-	-	-
6	rs34068461	80228535	G	T	35	13	2.692	1.424	5.089	10.08	0.001496	10:02:00	3.556	0.05935	13.64	0.0002218	G	missense_variant	LCA5	deleterious(0.02)	benign(0.046)	0.213
3	rs2878628	52584715	G	A	17	44	0.3864	0.2208	0.6762	11.95	0.0005462	03:07:00	1.6	0.2059	13.54	0.0002341	G	intron_variant	PBRM1	-	-	0.4288
3	rs3755806	52643685	C	T	17	44	0.3864	0.2208	0.6762	11.95	0.0005462	03:07:00	1.6	0.2059	13.54	0.0002341	C	synonymous_variant	PBRM1	-	-	0.4303
3	rs6617	52740182	G	C	17	44	0.3864	0.2208	0.6762	11.95	0.0005462	03:07:00	1.6	0.2059	13.54	0.0002341	G	missense_variant	SPCS1	tolerated_low_confidence(1)	benign(0)	0.4175
3	rs6445535	52771468	C	T	17	44	0.3864	0.2208	0.6762	11.95	0.0005462	03:07:00	1.6	0.2059	13.54	0.0002341	C	intron_variant	NEK4	-	-	-
3	rs2230535	52800284	C	T	17	44	0.3864	0.2208	0.6762	11.95	0.0005462	03:07:00	1.6	0.2059	13.54	0.0002341	C	synonymous_variant	NEK4	-	-	0.4311
3	rs2230534	52802402	C	A	17	44	0.3864	0.2208	0.6762	11.95	0.0005462	03:07:00	1.6	0.2059	13.54	0.0002341	C	synonymous_variant	NEK4	-	-	0.4303
1	rs148505679	152760647	A	C	45	19	2.368	1.385	4.049	10.56	0.001154	08:02:00	3	0.08326	13.47	0.0002419	A	3_prime_UTR_variant	LCE1E	-	-	-
1	rs12048712	152760651	T	C	45	19	2.368	1.385	4.049	10.56	0.001154	08:02:00	3	0.08326	13.47	0.0002419	T	3_prime_UTR_variant	LCE1E	-	-	-
11	rs4150581	18357270	A	G	48	18	2.667	1.551	4.584	13.64	0.0002218	10:05:00	1	0.3173	13.46	0.0002435	G	intron_variant	GTF2H1	-	-	0.5697
2	rs9333288	187487160	G	A	4	22	0.1818	0.06266	0.5276	12.46	0.0004154	02:06:00	1.6	0.2059	13.44	0.0002457	A	splice_region_variant,intron_variant	ITGAV	-	-	0.8585
12	rs1050045	58115271	C	T	9	32	0.2812	0.1343	0.5892	12.9	0.0003282	02:04:00	0.6667	0.4142	13.3	0.0002657	C	3_prime_UTR_variant	OS9	-	-	-
1	rs2262202	16946437	T	C	17	45	0.3778	0.2162	0.66	12.65	0.0003765	02:04:00	0.6667	0.4142	13.24	0.0002747	G	downstream_gene_variant	RP5-1182A14.5	-	-	-
1	rs61769735	17086183	G	T	0	16	0	0	nan	16	6.334e-05	01:00:00	1	0.3173	13.24	0.0002747	G	splice_acceptor_variant,non_coding_transcript_variant	MST1L	-	-	0.003008
1	rs118158483	89472741	A	G	1	16	0.0625	0.008289	0.4713	13.24	0.0002747	00:00:00	NA	NA	13.24	0.0002747	A	3_prime_UTR_variant	GBP3	-	-	-
3	rs9853056	52555957	C	T	17	42	0.4048	0.2304	0.711	10.59	0.001135	02:07:00	2.778	0.09558	13.24	0.0002747	C	synonymous_variant	STAB1	-	-	0.4552
19	rs200257976	56704314	A	G	0	14	0	0	nan	14	0.0001828	01:02:00	0.3333	0.5637	13.24	0.0002747	A	synonymous_variant	ZSCAN5B	-	-	0.01855
20	rs141571721	25755034	G	A	1	11	0.09091	0.01174	0.7041	8.333	0.003892	00:05:00	5	0.02535	13.24	0.0002747	G	3_prime_UTR_variant	FAM182B	-	-	-
19	rs11879755	10099744	C	T	41	15	2.733	1.513	4.938	12.07	0.000512	05:02:00	1	0.3173	12.94	0.0003219	T	intron_variant	COL5A3	-	-	-
19	rs11883111	10099748	T	C	41	15	2.733	1.513	4.938	12.07	0.000512	05:02:00	1	0.3173	12.94	0.0003219	C	intron_variant	COL5A3	-	-	-
22	rs11703323	45603638	G	A	28	6	4.667	1.932	11.27	14.24	0.0001613	04:03:00	0.1429	0.7055	12.9	0.0003282	G	intron_variant	KIAA0930	-	-	0.1014
17	rs1143006	81006387	A	G	42	18	2.333	1.343	4.053	9.6	0.001946	09:02:00	3.267	0.0707	12.81	0.0003442	A	synonymous_variant	B3GNTL1	-	-	0.4035
3	rs2600849	62611103	T	C	0	17	0	0	nan	17	3.738e-05	02:01:00	0.3333	0.5637	12.8	0.0003466	C	intron_variant	CADPS	-	-	-
1	rs12401642	160924426	A	G	8	35	0.2286	0.106	0.4927	16.95	3.831e-05	04:02:00	0.6667	0.4142	12.76	0.000355	A	intron_variant	ITLN2	-	-	-
11	rs11024606	18317864	C	A	48	19	2.526	1.485	4.297	12.55	0.0003957	10:05:00	1	0.3173	12.57	0.000393	A	intron_variant	HPS5	-	-	-
3	rs1133415	52575831	A	G	16	42	0.381	0.2142	0.6775	11.66	0.0006402	03:06:00	1	0.3173	12.55	0.0003957	A	3_prime_UTR_variant	SMIM4	-	-	-
6	rs761386	39046871	T	C	9	27	0.3333	0.1568	0.7088	9	0.0027	02:08:00	3.6	0.05778	12.52	0.0004022	T	intron_variant	GLP1R	-	-	0.2041
18	rs125555	47800179	C	G	29	9	3.222	1.525	6.807	10.53	0.001177	05:01:00	2	0.1573	12.52	0.0004022	A	missense_variant	MBD1	tolerated(0.11)	probably_damaging(0.998)	0
1	rs3766294	31837174	G	C	7	30	0.2333	0.1025	0.5312	14.3	0.0001561	05:08:00	0.5294	0.4669	12.52	0.0004029	A	3_prime_UTR_variant	ZCCHC17	-	-	-
18	rs7228084	47810351	A	G	31	10	3.1	1.52	6.323	10.76	0.001039	07:02:00	1.923	0.1655	12.52	0.0004029	G	synonymous_variant	CXXC1	-	-	0.7976
2	rs771454086	97829023	A	T	6	20	0.3	0.1205	0.747	7.538	0.00604	00:06:00	6	0.01431	12.5	0.000407		intron_variant	ANKRD36	-	-	0.0005479
3	rs4687477	185348351	T	C	46	20	2.3	1.361	3.888	10.24	0.001372	07:02:00	2.273	0.1317	12.48	0.0004112	C	3_prime_UTR_variant	SENP2	-	-	-
9	rs12684608	115637018	A	G	5	19	0.2632	0.09826	0.7048	8.167	0.004267	00:05:00	5	0.02535	12.45	0.0004184	A	3_prime_UTR_variant	SNX30	-	-	-
9	rs12685729	115637215	C	T	5	19	0.2632	0.09826	0.7048	8.167	0.004267	00:05:00	5	0.02535	12.45	0.0004184	C	3_prime_UTR_variant	SNX30	-	-	-
20	rs3092684	44880190	C	G	10	32	0.3125	0.1536	0.6357	11.52	0.0006871	02:05:00	1	0.3173	12.25	0.000464	C	5_prime_UTR_variant	CDH22	-	-	-
2	rs201565838	96605758	C	A	1	12	0.08333	0.01084	0.6409	9.308	0.002282	00:03:00	3	0.08326	12.25	0.0004653	C	intron_variant,NMD_transcript_variant	ANKRD36C	-	-	-
2	rs199768300	96605759	T	C	1	12	0.08333	0.01084	0.6409	9.308	0.002282	00:03:00	3	0.08326	12.25	0.0004653	T	intron_variant,NMD_transcript_variant	ANKRD36C	-	-	-
6	rs6457853	35761336	C	T	1	15	0.06667	0.008806	0.5047	12.25	0.0004653	00:00:00	NA	NA	12.25	0.0004653	C	downstream_gene_variant	CLPS	-	-	0.05529
10	rs35585468	31133581	C	T	1	12	0.08333	0.01084	0.6409	9.308	0.002282	00:03:00	3	0.08326	12.25	0.0004653	C	3_prime_UTR_variant	ZNF438	-	-	-
15	rs12902295	24924729	C	T	37	14	2.643	1.429	4.888	10.37	0.001279	07:02:00	1.923	0.1655	12.25	0.0004653	C	3_prime_UTR_variant	NPAP1	-	-	-
14	rs9324066	104394850	T	C	23	50	0.46	0.2807	0.7537	9.986	0.001577	01:06:00	2.273	0.1317	12.19	0.0004803	A	missense_variant	TDRD9	tolerated_low_confidence(0.1)	probably_damaging(0.994)	-
8	rs62516525	55370619	T	C	19	43	0.4419	0.2575	0.7582	9.29	0.002304	03:10:00	2.882	0.08956	12.16	0.0004871	T	5_prime_UTR_variant	SOX17	-	-	-
