# Supplementary material for: Novel genetic susceptibility loci identified by family based whole exome sequencing in Han Chinese schizophrenia patients
Source: Transl Psychiatry. 2020 Jan 16;10:5. doi: 10.1038/s41398-020-0708-y (PMC7026419; doi:10.1038/s41398-020-0708-y)
Supplement: Supplementary file 6 — Supplementary Table 5 [file 41398_2020_708_MOESM6_ESM.xlsx]

## Sheet: Sheet1
Supplementary Table 5 The residual variation intolerance score of all candidate genes
GENE	%ExAC v2 RVIS	ExAC LoF FDR	Edge Case (%OE-ratio)
TLR5	0.4275 (68.8270%)	0.546034	N (49.1287%)
TSNARE1	1.0195 (86.6667%)	0.390912	N (68.1352%)
NLRC4	-1.0061 (13.1183%)	0.292099	N (43.3277%)
TIAM1	-0.6554 (22.2581%)	5.87e-09	N (33.6132%)
ITIH1	1.5936 (94.5259%)	0.812814	N (84.9997%)
SRRM2	-2.3488 (2.1114%)	NA	N (NA)
CUL9	-0.4343 (30.1173%)	2.37e-09	N (22.9433%)
TICAM1	1.1401 (88.9052%)	0.00100782	N (54.4434%)
CYGB	-0.2895 (36.1779%)	0.379695	Y (88.2997%)
OLIG2	NA (NA)	0.883601	NA (NA)
CDH23	0.1428 (56.4223%)	0.00495683	N (53.7892%)
B3GNTL1	1.2595 (90.8602%)	0.878078	N (81.5319%)
MRGPRX4	1.0203 (86.6960%)	0.803702	N (64.6616%)
TLE2	-0.5536 (25.5914%)	0.0498104	N (63.9727%)
MBD1	-0.9438 (14.4379%)	0.000803607	N (17.9760%)
CTSV	0.0589 (52.3265%)	0.735355	N (66.7689%)
HSPB9	0.4441 (69.5406%)	1	N (88.7628%)
PSEN1	-0.1377 (42.8446%)	0.000113469	N (11.4340%)
LCA5	0.0947 (54.1056%)	0.000404575	N (45.9677%)
LILRB3	0.7928 (81.4858%)	0.295469	N (44.1672%)
NEK4	-0.5038 (27.4194%)	0.352852	N (50.9408%)
DCUN1D4	-0.1529 (42.1408%)	0.0598588	N (70.0978%)
ITGA2B	-1.2141 (9.4917%)	0.0566725	N (71.2615%)
ZNF516	-0.1772 (41.0166%)	0.00477188	N (18.6708%)
MGAT5B	-0.3673 (32.8446%)	0.018733	N (45.6088%)
NUP160	-1.7786 (4.1642%)	3.41e-06	N (45.6956%)
PKHD1	-0.8313 (17.3509%)	1.2e-07	N (67.0816%)
SIPA1	0.3370 (65.0635%)	0.380922	N (67.4637%)
TDRD9	-1.1008 (11.1632%)	0.1879	N (35.2284%)
ASAP3	-0.4600 (29.0909%)	0.506838	N (77.8730%)
ABCA4	2.6650 (98.6999%)	0.0922418	N (63.1506%)
CXXC1	-1.5675 (5.5425%)	0.00168139	N (11.1967%)
ZSCAN5B	1.9754 (96.8817%)	0.926526	N (94.0543%)
DGKE	-0.9590 (14.0274%)	0.160999	N (25.7338%)
ITGAV	-0.6855 (21.3881%)	4.71e-06	N (45.5914%)
PBRM1	-2.2876 (2.2385%)	1.51e-11	N (12.3082%)
FBXO41	0.3533 (65.7380%)	0.00600633	N (29.0569%)
TRIP11	0.8230 (82.3069%)	3.31e-06	N (42.3262%)
SEC23IP	-0.6456 (22.5709%)	7.56e-05	N (81.8445%)
OBSCN	16.3908 (99.9804%)	0.393318	N (74.5730%)
NIN	0.4336 (69.0714%)	3.2e-07	N (60.0185%)
CENPF	2.5530 (98.5435%)	0.000990286	N (64.3142%)
KAT5	-1.3261 (7.9863%)	0.111114	N (1.9858%)
CSPP1	-0.1250 (43.4897%)	0.0113333	N (51.9829%)
TOX	0.2936 (63.1672%)	0.00778281	N (65.6169%)
COG5	0.1465 (56.5689%)	0.131798	N (44.0514%)
SAP130	-1.6668 (4.8876%)	4.14e-05	N (11.4282%)
STAB1	0.0242 (50.6061%)	0.032246	N (44.1325%)
SPCS1	0.0798 (53.3724%)	0.89773	Y (97.5916%)
SCARA3	0.8556 (83.0987%)	0.604916	N (54.3797%)
REPIN1	0.0057 (49.7067%)	0.00975659	N (23.0765%)
%ExAC v2 RVIS:newest RVIS release (v4) is based on the ExAC v2
ExAC_LoF_FDR:the loss-of-function (LoF) deficiency,using a one-sided binomial exact test with false discovery rate multiple-testing correction
Edge Case (%OE-ratio):genes where Y may not be enough polymorphism data represented in the population samplesis have the additional option of a simple comparison reported based on the observed and expected functional variation in the gene ("OE-ratio").
