# Supplementary material for: Novel genetic susceptibility loci identified by family based whole exome sequencing in Han Chinese schizophrenia patients
Source: Transl Psychiatry. 2020 Jan 16;10:5. doi: 10.1038/s41398-020-0708-y (PMC7026419; doi:10.1038/s41398-020-0708-y)
Supplement: Supplementary file 7 — Supplementary Table 6 [file 41398_2020_708_MOESM7_ESM.xlsx]

## Sheet: Sheet1
Supplementary Table 6 The network analysis for all candidate genes
Gene 1	Gene 2	Weight	Network group	Network source
LCA5L	LCA5	1	Shared protein domains	PFAM
LCA5L	LCA5	1	Shared protein domains	INTERPRO
PSEN2	PSEN1	1	Shared protein domains	PFAM
TIMM10	CYGB	0.69525	Predicted	Stuart-Kim-2003
RASA3	PSEN1	0.684751	Predicted	Stuart-Kim-2003
FAM173A	OLIG2	0.614424	Predicted	Stuart-Kim-2003
SRRM3	SRRM2	0.539209	Shared protein domains	PFAM
SRRM3	SRRM2	0.44492	Shared protein domains	INTERPRO
RP11-934B9.3	TICAM1	0.404214	Shared protein domains	PFAM
PSEN2	PSEN1	0.398696	Shared protein domains	INTERPRO
ATRN	DGKE	0.356619	Predicted	Stuart-Kim-2003
APC	COG5	0.32653	Predicted	Stuart-Kim-2003
BLZF1	COG5	0.32653	Predicted	Stuart-Kim-2003
C2CD3	COG5	0.32653	Predicted	Stuart-Kim-2003
UBE2O	CXXC1	0.259858	Predicted	Stuart-Kim-2003
CASP3	PSEN1	0.248593	Predicted	Stuart-Kim-2003
CASP7	PSEN1	0.248593	Predicted	Stuart-Kim-2003
RP11-934B9.3	TICAM1	0.2356	Shared protein domains	INTERPRO
KAT5	CXXC1	0.229493	Predicted	Stuart-Kim-2003
CUBN	TIAM1	0.186717	Predicted	Stuart-Kim-2003
CPSF4	KAT5	0.181004	Predicted	Stuart-Kim-2003
TMEM245	COG5	0.175659	Predicted	Stuart-Kim-2003
SLC28A2	PSEN1	0.17485	Predicted	Stuart-Kim-2003
ARHGEF17	CXXC1	0.170828	Predicted	Stuart-Kim-2003
GNB4	DGKE	0.129069	Predicted	Stuart-Kim-2003
CASP3	CASP7	0.103524	Shared protein domains	INTERPRO
NEK4	COG5	0.0915871	Physical Interactions	IREF-INTACT
ITGAV	ITGA2B	0.0777558	Shared protein domains	PFAM
ITGAV	ITGA2B	0.0569104	Shared protein domains	INTERPRO
CXXC1	MBD1	0.0371473	Shared protein domains	PFAM
FAM173A	KAT5	0.0366422	Physical Interactions	IREF-INTACT
APC	COG5	0.029563	Physical Interactions	IREF-INTACT
NUP160	CSPP1	0.029175	Co-expression	Boldrick-Relman-2002
RASA3	TICAM1	0.0247869	Co-expression	Wang-Maris-2006
NEK4	DCUN1D4	0.0245947	Co-expression	Boldrick-Relman-2002
ZNF516	NLRC4	0.0245927	Co-expression	Noble-Diehl-2008
C2CD3	TICAM1	0.0245548	Co-expression	Bild-Nevins-2006 B
CUBN	SCARA3	0.0242648	Co-expression	Innocenti-Brown-2011
SRRM2	CSPP1	0.0234981	Co-expression	Dobbin-Giordano-2005
SEC23IP	COG5	0.0230621	Co-expression	Wang-Maris-2006
ARHGEF17	TIAM1	0.0225615	Shared protein domains	PFAM
PSEN2	PSEN1	0.0220596	Physical Interactions	IREF-INTACT
CUBN	STAB1	0.0216518	Shared protein domains	PFAM
TLR5	CTSV	0.0210486	Co-expression	Wang-Maris-2006
TIMM10	CYGB	0.0195528	Co-expression	Chen-Brown-2002
SIPA1	TLE2	0.019086	Co-expression	Innocenti-Brown-2011
C2CD3	CUL9	0.0190833	Co-expression	Wang-Maris-2006
BLZF1	NEK4	0.0189727	Co-expression	Noble-Diehl-2008
NEK4	NUP160	0.0189652	Co-expression	Chen-Brown-2002
DCUN1D4	CSPP1	0.0188873	Co-expression	Chen-Brown-2002
C2CD3	TDRD9	0.0185115	Co-expression	Roth-Zlotnik-2006
TLR5	TICAM1	0.0183768	Shared protein domains	INTERPRO
TLE2	REPIN1	0.0181817	Co-expression	Noble-Diehl-2008
APC	CTSV	0.0180676	Physical Interactions	IREF-INTACT
SIPA1	SEC23IP	0.0176342	Co-expression	Perou-Botstein-2000
OLIG2	NIN	0.0174234	Co-expression	Perou-Botstein-2000
CASP7	C2CD3	0.0168417	Co-expression	Dobbin-Giordano-2005
ITIH1	CYGB	0.0165539	Co-expression	Perou-Botstein-2000
KAT5	ABCA4	0.0162329	Co-expression	Rieger-Chu-2004
CUL9	B3GNTL1	0.0160107	Co-expression	Bild-Nevins-2006 B
CXXC1	MBD1	0.0158764	Co-expression	Dobbin-Giordano-2005
PSEN1	TRIP11	0.0156062	Co-expression	Smirnov-Cheung-2009
CPSF4	CUL9	0.0155744	Co-expression	Roth-Zlotnik-2006
CASP7	BLZF1	0.0154986	Co-expression	Smirnov-Cheung-2009
ATRN	STAB1	0.0153593	Shared protein domains	INTERPRO
COG5	PSEN1	0.0153488	Co-expression	Innocenti-Brown-2011
BLZF1	NEK4	0.0153183	Co-expression	Wang-Maris-2006
CUL9	REPIN1	0.0149071	Co-expression	Boldrick-Relman-2002
PSEN2	APC	0.0141055	Co-expression	Rieger-Chu-2004
ARHGEF17	TIAM1	0.0140934	Shared protein domains	INTERPRO
ITGAV	LCA5	0.013982	Co-expression	Roth-Zlotnik-2006
SIPA1	STAB1	0.0137904	Co-expression	Bild-Nevins-2006 B
CASP7	SEC23IP	0.0137877	Co-expression	Roth-Zlotnik-2006
FAM173A	TIMM10	0.0137797	Co-expression	Dobbin-Giordano-2005
CASP7	ITGAV	0.0136518	Co-expression	Wang-Maris-2006
CXXC1	MBD1	0.0135518	Shared protein domains	INTERPRO
ARHGEF17	TLE2	0.013477	Co-expression	Chen-Brown-2002
ARHGEF17	CXXC1	0.0133383	Co-expression	Chen-Brown-2002
FAM173A	TIMM10	0.0131938	Co-expression	Smirnov-Cheung-2009
KAT5	REPIN1	0.012958	Co-expression	Smirnov-Cheung-2009
CENPF	CTSV	0.0127694	Co-expression	Bild-Nevins-2006 B
MRGPRX4	ABCA4	0.0125259	Co-expression	Perou-Botstein-2000
CUBN	STAB1	0.0123706	Shared protein domains	INTERPRO
TMEM245	ATRN	0.0123422	Co-expression	Noble-Diehl-2008
PBRM1	TOX	0.0119105	Shared protein domains	PFAM
ATRN	DCUN1D4	0.0115955	Co-expression	Innocenti-Brown-2011
SEC23IP	NEK4	0.0113333	Co-expression	Bild-Nevins-2006 B
PBRM1	TOX	0.0112169	Shared protein domains	INTERPRO
CXXC1	SRRM2	0.0110179	Co-expression	Roth-Zlotnik-2006
ITGAV	ZNF516	0.0109246	Co-expression	Perou-Botstein-1999
NEK4	NUP160	0.010752	Co-expression	Rieger-Chu-2004
CXXC1	REPIN1	0.0104197	Co-expression	Noble-Diehl-2008
KAT5	REPIN1	0.0101753	Co-expression	Noble-Diehl-2008
SIPA1	KAT5	0.00991095	Co-expression	Bild-Nevins-2006 B
CASP3	PBRM1	0.00986647	Co-expression	Chen-Brown-2002
ZNF516	SCARA3	0.00983883	Co-expression	Roth-Zlotnik-2006
DCUN1D4	NIN	0.00919352	Shared protein domains	INTERPRO
ITGAV	ZNF516	0.00907512	Co-expression	Dobbin-Giordano-2005
CUL9	OBSCN	0.00901101	Co-expression	Innocenti-Brown-2011
KAT5	SAP130	0.00900972	Co-expression	Roth-Zlotnik-2006
SIPA1	STAB1	0.00895814	Co-expression	Roth-Zlotnik-2006
CUL9	TIAM1	0.00894362	Co-expression	Noble-Diehl-2008
CASP3	MBD1	0.00868595	Co-expression	Rieger-Chu-2004
C2CD3	RASA3	0.00850407	Shared protein domains	PFAM
CUL9	HSPB9	0.00832662	Co-expression	Innocenti-Brown-2011
ATRN	CDH23	0.00784535	Co-expression	Boldrick-Relman-2002
CASP7	TICAM1	0.00782715	Co-expression	Noble-Diehl-2008
CPSF4	ITGA2B	0.00772662	Co-expression	Smirnov-Cheung-2009
CXXC1	MBD1	0.0077119	Co-expression	Smirnov-Cheung-2009
CXXC1	B3GNTL1	0.00757732	Co-expression	Innocenti-Brown-2011
TIAM1	TLE2	0.00701445	Co-expression	Roth-Zlotnik-2006
PBRM1	SEC23IP	0.00652261	Co-expression	Noble-Diehl-2008
OLIG2	FBXO41	0.00650808	Co-expression	Boldrick-Relman-2002
GNB4	TLE2	0.00627987	Shared protein domains	PFAM
LCA5L	TDRD9	0.00625619	Co-expression	Roth-Zlotnik-2006
PBRM1	NUP160	0.00597473	Co-expression	Noble-Diehl-2008
ZNF516	REPIN1	0.00568637	Shared protein domains	PFAM
RASA3	SSPO	0.00520417	Co-expression	Roth-Zlotnik-2006
KAT5	CXXC1	0.00478469	Co-expression	Noble-Diehl-2008
PBRM1	NEK4	0.00468774	Co-expression	Noble-Diehl-2008
ZNF516	REPIN1	0.00371306	Shared protein domains	INTERPRO
C2CD3	CUL9	0.00289545	Co-expression	Smirnov-Cheung-2009
CPSF4	CUL9	0.00178236	Co-expression	Smirnov-Cheung-2009
PFAM:a database with large collection of protein families
INTERPRO:a protein sequence analysis & classification database
Network weight reflects the data source relevance for predicting the function of interest.
